# Supplementary material for: A consensus genetic map of sorghum that integrates multiple component maps and high-throughput Diversity Array Technology (DArT) markers
Source: BMC Plant Biol. 2009 Jan 26;9:13. doi: 10.1186/1471-2229-9-13 (PMC2671505; doi:10.1186/1471-2229-9-13)
Supplement: Additional file 1 — Locus positions in the component maps. Excel spreadsheet containing a list of all component map loci, the chromosome and position of each locus. [file 1471-2229-9-13-S1.xls]

## Sheet: TAMU
TAMU
Marker	LG	cM
isu62	1	0
cdo457	1	6.5
umc84	1	6.5-9.6
bnl6.25	1	6.5-9.6
isu70	1	9.6
sPb-1524	1	9.6-13
sPb-6144	1	9.6-13
sPb-8773	1	9.6-13
sPb-5015	1	9.6-13
umc161	1	13
sPb-7161	1	13.8
gap42	1	13.8-14.5
gap256	1	13.8-14.5
umc147	1	14.5
sPb-2583	1	14.5-15.3
phyC	1	14.5-15.3
txp208	1	14.5-15.3
txs1082	1	15.3
txp325	1	17.4
txp350	1	17.4
sPb-6201	1	17.4-19.6
cup06	1	19.6
isu111	1	20.1
txs547	1	21.1
umc90	1	22.4
phyA	1	22.4-23.6
bcd808	1	23.6
txp482	1	23.6-25.2
cdo121	1	23.6-25.2
txp302	1	25.2
umc128	1	39.9
umc166	1	45.8
sPb-2070	1	45.8-46.7
umc83	1	46.7
sPb-2823	1	55.1
sPb-8794	1	55.1
umc115	1	55.1-55.8
sPb-8612	1	55.8
sPb-4227	1	57.2
umc167	1	59.5
CSU653	1	59.5-65.8
txp357	1	59.5-65.8
txp43	1	65.8
txp88	1	65.8-69.5
isu73	1	69.5
txp149	1	69.5-73.6
txs1060	1	73.6
sPb-0274	1	73.6-74.4
txs490	1	74.4
sPb-5358	1	76.4
txp32	1	76.4-77.8
cdo20	1	77.8
isu165	1	84.9
sPb-9560	1	88.8
txp37	1	92.4
isu164	1	97.9
sPb-8883	1	97.9-98.3
sPb-1935	1	97.9-98.3
txp335	1	97.9-98.3
isu44	1	98.3
rz251	1	98.3-100.5
sPb-7031	1	98.3-100.5
txs1129	1	100.5
txs1225	1	105.5
sPb-3844	1	108.9
sPb-5223	1	108.9
umc95	1	108.9-109.7
gap57	1	108.9-109.7
txp58	1	109.7
sPb-5905	1	112.3
cdo938	1	112.3-115.1
isu51	1	115.1
sPb-2147	1	115.1-116
txp75	1	115.1-116
txp279	1	115.1-116
phyB	1	116
OP-K20C	1	116
txp229	1	116-123.4
cup60	1	123.4
txs1765	1	127.7
gap36	1	127.7-130
isu133	1	127.7-130
OP-K20A	1	130
sPb-9156	1	132.6
sPb-7422	1	132.6
cup30	1	135.3
cdo1387	1	137.3
txp522	1	137.3-137.7
txp433	1	137.7
txp284	1	137.7-138.5
txp432	1	138.5
txp61	1	138.5-139.7
isu49	1	138.5-139.7
sPb-0383	1	139.7
txs300	1	139.7
bnl5.09	1	141
bnl14.28	1	143.2
txs1625	1	156.8
txp319	1	158
txp515	1	158.8
txp519	1	158.8-159.6
rz329	1	159.6
txp340	1	159.6-163.2
umc157	1	163.2
sPb-4582	1	166.8
sPb-5832	1	166.8-168.1
sPb-8066	1	166.8-168.1
sPb-8275	1	166.8-168.1
sPb-5527	1	166.8-168.1
txs1153	1	166.8-168.1
sPb-1020	1	168.1
sPb-1060	1	172.2
sPb-7611	1	172.2
sPb-3577	1	173.6
rz273	1	175.7
txp248	1	179.6
sPb-9065	1	179.6-181.7
sPb-4435	1	181.7
txp316	1	181-7-183.2
sPb-1050	1	181-7-183.2
sPb-8743	1	181-7-183.2
AW747649	1	181-7-183.2
txp46	1	183.2
umc164	1	191.8
txp197	2	0
txp96	2	0-4.3
txs1267	2	0-4.3
txp63	2	4.3
sPb-1209	2	18
txp25	2	20.5
txp84	2	20.5-24.1
txp211	2	20.5-24.1
txp50	2	20.5-24.1
isu67	2	20.5-24.1
sPb-6689	2	20.5-24.1
txp297	2	24.1
txp304	2	36.8
txs1891	2	50.2
isu71	2	58.3
sPb-0090	2	58.3-59.2
sPb-3386	2	58.3-59.2
txs1164	2	58.3-59.2
sPb-5643	2	58.3-59.2
sPb-1940	2	58.3-59.2
txs1381	2	59.2
sPb-9708	2	59.2-63.3
sPb-5224	2	63.3
sPb-6360	2	63.3-64.8
sPb-7142	2	63.3-64.8
sPb-0364	2	63.3-64.8
txp4	2	64.8
sPb-8616	2	67
isu151	2	69.2
txp201	2	73.9
cup74	2	73.9-75.6
txp55	2	73.9-75.6
txp3	2	73.9-75.6
txp72	2	73.9-75.6
sPb-4970	2	73.9-75.6
sPb-6434	2	73.9-75.6
rz413	2	75.6
sPb-6724	2	77.8
txs1639	2	77.8
txp19	2	80
txp283	2	80-82
txp13	2	82
isu94	2	85.1
txp298	2	92.9
SbAGAB03	2	97.7
umc139	2	102.2
sPb-5087	2	108.7
sPb-2484	2	118.6
txp445	2	121.7
cup29	2	121.7-123.7
CB926473	2	123.7
txp430	2	123.7
sPb-2129	2	123.7
txs1111	2	123.7-124.2
isu86	2	123.7-124.2
umc136	2	123.7-124.2
umc5	2	124.2
txp1	2	126
txp56	2	129.8
sPb-3917	2	133.1
umc116	2	133.1-140.7
sPb-2568	2	137.4
txp286	2	137.4-140.7
gap84	2	140.7
sPb-4862	2	140.7-143.7
sPb-3361	2	140.7-143.7
isu117	2	143.7
isu43	2	145.4
sPb-1925	2	145.4-146.7
txp179	2	145.4-146.7
sPb-4685	2	145.4-146.7
txs284	2	146.7
isu66	2	151.7
txs1527	2	151.7
sPb-0971	2	151.7-153.2
sPb-0863	2	151.7-153.2
cdo1508	2	151.7-153.2
txp428	2	153.2
sPb-6009	2	155.1
txp315	2	155.1-155.8
txs2042	2	155.1-155.8
cdo385	2	155.1-155.8
txs360	2	155.8
sPb-5478	2	155.8
txp431	2	156.6
txp429	2	158.7
txs1925	2	160.5
umc4	2	162.4
cdo59	2	165.3
txp100	2	165.3-166.8
sPb-3547	2	166.8
umc149	2	166.8-168.2
txp7	2	166.8-168.2
txp207	2	166.8-168.2
cup26	2	166.8-168.2
sPb-1413	2	168.2
txs1845	2	168.2
txp296	2	168.2-175.3
umc125	2	175.3
sPb-0774	2	175.3-175.9
sPb-8602	2	175.3-175.9
sPb-2350	2	175.9
umc122	2	175.9-176.6
sPb-5286	2	176.6
sPb-3683	2	176.6
bnl8.37	2	176.6
rz395	2	179.3
sPb-1533	2	182.3
txs290	2	182.3-183
isu113	2	182.3-183
txs283	2	183
cup40	2	190
txp8	2	193.8
cup69	2	198.5
txs1610	2	200.6
umc168	2	202.5
sPb-4005	2	208.1
bnl16.06	2	208.1-209.6
sPb-8896	2	209.6
sPb-9190	2	215.4
sPb-2833	2	219.6
sPb-3109	2	229.6
txs333	3	0
txp496	3	0-4
txp456	3	0-4
txp494	3	4
sPb-2249	3	4-4.4
sPb-7795	3	4-4.4
umc121	3	4-4.4
txp457	3	4.4
txp266	3	6.1
txs31	3	6.1-6.5
txs1178	3	6.1-6.5
txp228	3	6.1-6.5
txp518	3	6.5
txp454	3	9.3
txp492	3	11.1
txp491	3	17.3
txs1092	3	24.6
sPb-0319	3	28.9
txp489	3	28.9-30.2
txp451	3	28.9-30.2
txp215	3	28.9-30.2
txp452	3	30.2
txp423	3	36.5
txp488	3	36.5-38.4
txs1053	3	38.4
BH245389	3	40.1
txp485	3	40.1-42
sPb-6690	3	42
sPb-4639	3	45.4
txs578	3	45.4
txp500	3	45.4-48.9
isu148	3	48.9
txs503	3	51.5
BH246082	3	51.5-55.9
txs1438	3	55.9
txp461	3	55.9-56.6
txs1162	3	55.9-56.6
sPb-1137	3	55.9-56.6
sPb-6122	3	55.9-56.6
sPb-5108	3	55.9-56.6
sPb-1362	3	55.9-56.6
umc10	3	56.6
sPb-5946	3	56.6-57.5
rz244	3	57.5
cdo920	3	59.8
txp33	3	59.8-62.8
gap236	3	62.8
isu114	3	65.1
txp205	3	65.1-71.1
txp31	3	71.1
sPb-1700	3	71.1-75.2
txp336	3	71.1-75.2
txp183	3	75.2
txp444	3	80.2
txs584	3	85.4
txp503	3	87.5
umc93	3	87.5-89.2
umc63	3	87.5-89.2
txp120	3	87.5-89.2
txp435	3	89.2
txp2	3	91.7
cdo1160	3	98.9
txp436	3	98.9-103.2
txp231	3	98.9-103.2
txp59	3	103.2
bcd828	3	110.2
sPb-9524	3	110.2-111.5
txs1175	3	110.2-111.5
cdo470	3	110.2-111.5
txp218	3	110.2-111.5
umc16	3	110.2-111.5
umc17	3	110.2-111.5
isu121	3	111.5
txp114	3	111.5-115.8
txp437	3	115.8
sPb-6437	3	121.6
sPb-6121	3	121.6
sPb-6466	3	123.5
sPb-5655	3	123.5
sPb-5194	3	123.5
txs1927	3	126
txs422	3	126
BH245191	3	126.9
txp438	3	126.9-127.3
sPb-1480	3	126.9-127.3
txp440	3	126.9-127.3
txp439	3	127.3
sPb-8349	3	127.3-129
bnl15.20	3	127.3-129
txp441	3	127.3-129
bcd738	3	129
txp446	3	131.5
txp442	3	131.9
isu166	3	134.5
txp447	3	134.5-135.4
txs1226	3	135.4
txp421	3	137.4
txp38	3	137.4-138.7
txp448	3	138.7
txp449	3	140.1
sPb-9977	3	140.1-141.4
sPb-7186	3	140.1-141.4
txp422	3	140.1-141.4
txp420	3	141.4
sPb-4629	3	144.9
txp34	3	147.8
txp424	3	147.8-149.9
sPb-3228	3	149.9
sPb-6925	3	149.9
sPb-6649	3	150.6
isu68	3	150.6
txp427	3	158.2
txp69	3	158.2-162.1
txp425	3	162.1
CUa1	3	162.1-164.2
txp426	3	164.2
sPb-8802	3	172.3
txp506	4	0
txp504	4	6.1
sPb-9432	4	6.1
cdo962	4	6.1-10.5
isu47	4	6.1-10.5
sPb-2521	4	6.1-10.5
txs754	4	10.5
sPb-2739	4	10.5-16.8
umc111	4	16.8
sPb-4718	4	16.8
sPb-5826	4	16.8-25.8
sPb-4233	4	16.8-25.8
cup05	4	25.8
isu56	4	40.9
sPb-7256	4	48.7
sPb-1932	4	48.7-53.3
sPb-9580	4	53.3
sPb-6958	4	53.3
sPb-4851	4	71.4
sPb-1147	4	71.4-75.8
txp343	4	71.4-75.8
txp12	4	71.4-75.8
sPb-7534	4	75.8
sPb-6945	4	83.2
sPb-2313	4	83.2
txs1090	4	83.2
sPb-7216	4	95.7
sPb-9684	4	95.7
Sb5-214	4	97.1
isu42	4	97.1-97.8
cdo1380	4	97.1-97.8
sPb-0854	4	97.1-97.8
sPb-9713	4	97.1-97.8
sPb-2689	4	97.8
txs1072	4	97.8-103.6
sPb-3858	4	97.8-103.6
umc54	4	103.6
isu132	4	106.2
txp41	4	106.2-108
txp24	4	106.2-108
txp177	4	106.2-108
isu35	4	108
txp327	4	108-110.6
txs604	4	110.6
sPb-9568	4	110.6-120.7
txp60	4	120.7
txp51	4	128.5
txp212	4	128.5-134.7
txs1901	4	134.7
bcd1427	4	141.7
sPb-2832	4	141.7-145
txs1103	4	145
txp27	4	151.1
txp21	4	153
sPb-8255	4	155.5
sPb-1711	4	155.5
sPb-8218	4	156.1
sPb-4692	4	156.1
sPb-6098	4	156.1-156.8
sPb-7434	4	156.8
umc104	4	164.3
txs2031	5	0
sPb-0906	5	7
sPb-8186	5	8.9
txp65	5	14.4
sPb-0381	5	17.3
txp94	5	24.5
sPb-4313	5	24.5-26.9
sPb-8164	5	24.5-26.9
txs722	5	26.9
txp115	5	26.9-28.9
txs2072	5	26.9-28.9
txp30	5	28.9
sPb-9544	5	32.6
txp303	5	35.3
umc52	5	39.3
sPb-2752	5	44.1
sPb-1253	5	53.5
sPb-8306	5	53.5-55.8
sPb-1236	5	55.8
txp225	5	59.4
isu120	5	59.4-62.2
txp14	5	62.2
isu65	5	62.2-63.5
isu59	5	63.5
sPb-5892	5	63.5
sPb-1047	5	63.5
sPb-4806	5	63.5
sPb-5209	5	63.5
txs387	5	63.5-64.8
txp15	5	63.5-64.8
txp299	5	63.5-64.8
sPb-3845	5	63.5-64.8
txs713	5	63.5-64.8
sPb-0738	5	64.8
sPb-3766	5	64.8
sPb-3031	5	64.8
sPb-7030	5	73.2
sPb-3817	5	73.2-74.6
sPb-6323	5	73.2-74.6
sPb-7203	5	73.2-74.6
sPb-1454	5	74.6
txp23	5	75.9
sPb-1740	5	91.8
txp123	5	93.1
sPb-2570	5	93.1
sPb-9858	5	93.1
txp262	5	94.1
txp136	5	96.1
sPb-1396	5	104.4
sPb-0873	5	104.4
sPb-2874	5	104.4
sPb-1631	5	117.8
sPb-1794	5	118.5
sPb-1602	6	0
txp521	6	0-5.6
sPb-4902	6	0-5.6
sPb-1491	6	5.6
sPb-2551	6	17.9
txp6	6	31.6
cdo718	6	41.2
BG050402	6	46
isu142	6	52.4
sPb-8425	6	57.9
sPb-2457	6	57.9
sPb-3837	6	57.9
umc119	6	61.2
cup36	6	70.2
sPb-5030	6	73.5
isu138	6	76.8
sPb-2463	6	80
sPb-1543	6	85.2
txp145	6	86.7
umc53	6	88.4
txs1030	6	88.4-89.1
sPb-1572	6	89.1
isu58	6	90.5
txp265	6	90.5-90.9
txp317	6	90.5-90.9
txp274	6	90.9
txp219	6	90.9-92.9
txp104	6	90.9-92.9
txp97	6	92.9
sPb-7544	6	92.9
sPb-9752	6	92.9
umc34	6	93.8
txs1546	6	95.7
sPb-0188	6	97.9
sPb-8851	6	100.5
sPb-0255	6	109.3
txs1173	6	115.4
sPb-7753	6	115.4-117
txp484	6	115.4-117
txs1906	6	115.4-117
sPb-5230	6	115.4-117
bnl10.13.2	6	117
umc44	6	117
txp95	6	125.7
KS1	6	129.3
sPb-3962	6	132.8
txs1139	6	133.4
sPb-5403	6	134.1
txs1868	6	134.1-135.5
txp176	6	134.1-135.5
sPb-5765	6	135.5
sPb-7960	6	135.5
txp57	6	141
sPb-6526	6	144
sPb-9736	6	144
txs2063	6	144
isu147	6	145.6
txp17	6	145.6-146.4
sPb-5101	6	145.6-146.4
txs1533	6	146.4
txs1085	6	146.4-157.8
isu53	6	146.4-157.8
sPb-0477	6	146.4-157.8
sPb-3773	6	146.4-157.8
txs1124	6	146.4-157.8
cup37	6	146.4-157.8
sPb-1623	6	157.8
isu144	6	157.8
txp40	7	0
txp36	7	7.7
txp418	7	11.9
txs1674	7	11.9-14.5
sPb-2434	7	11.9-14.5
sPb-8980	7	14.5
isu139	7	16.4
txp417	7	17.7
txp413	7	18.5
txs1931	7	26.5
umc85	7	26.5-31.8
txp481	7	31.8
txp159	7	38.3
txs1096	7	44.1
txp312	7	46.6
sPb-6825	7	47.9
sPb-2566	7	54
isu38	7	54.7
txs1107	7	64.3
txp227	7	65.7
sPb-8296	7	65.7-67.2
bcd147	7	65.7-67.2
sPb-0460	7	67.2
sPb-0571	7	71.6
sPb-1244	7	71.6
gap342	7	71.6-72.2
sPb-1414	7	72.2
sPb-2757	7	72.2
sPb-7280	7	72.2-72.8
sPb-4874	7	72.8
sPb-6411	7	72.8
sPb-7678	7	72.8
sPb-7944	7	73.5
sPb-9508	7	73.5
txs1185.3	7	73.5-74.1
txp278	7	74.1
sPb-5796	7	75.6
sPb-6863	7	75.6-76.4
sPb-3541	7	75.6-76.4
sPb-7687	7	75.6-76.4
sPb-9206	7	75.6-76.4
sPb-7135	7	76.4
txs1563	7	76.4-80.5
umc23	7	80.5
txp92	7	87.8
sPb-9007	7	87.8-95.9
sPb-8251	7	95.9
sPb-6578	7	105-113.6
isu116	7	105-113.6
txs1579	7	113.6
txs1186	7	113.6-118.6
sPb-7086	7	118.6
sPb-3691	7	118.6
sPb-1012	7	118.6-123.5
sPb-5397	7	123.5
sPb-9365	7	123.5
txp295	7	123.5-126.2
cup52	7	126.2
sPb-7549	7	130.3
txs1554	7	130.3-131.5
txs1185.1	7	130.3-131.5
txs579	7	131.5
txp168	7	131.5-132.8
sPb-8608	7	132.8
txp273	8	0
sPb-9299	8	7.1
sPb-6589	8	15.5
sPb-1503	8	17
bnl3.04	8	22.4
sPb-7126	8	28.7
sPb-9818	8	28.7
sPb-7843	8	29.4
sPb-3536	8	29.4
sPb-3396	8	29.4-32.1
txp47	8	32.1
sPb-3247	8	40.3
sPb-8260	8	40.3-46.2
txs1185.2	8	46.2
txp520	8	46.2-53.4
cup47	8	53.4
isu54	8	57.6
sPb-8081	8	57.6
sPb-7027	8	57.6-58.2
sPb-0235	8	58.2
sPb-0239	8	58.2
sPb-0645	8	58.2
txs1440	8	66.6
sPb-4934	8	66.6-67.6
sPb-4432	8	66.6-67.6
sPb-5746	8	66.6-67.6
umc130	8	66.6-67.6
umc18	8	66.6-67.6
sPb-0380	8	66.6-67.6
sPb-6537	8	66.6-67.6
txs2068	8	66.6-67.6
sPb-0599	8	66.6-67.6
txs1379	8	66.6-67.6
txp210	8	66.6-67.6
rz261	8	67.6
sPb-0105	8	67.6-69.3
txp292	8	67.6-69.3
txp294	8	69.3
sPb-9700	8	72.7
sPb-0258	8	73.4
txp354	8	73.4-74
sPb-7889	8	74
cdo459	8	76.1
txs2065	8	79.6
sPb-1433	8	79.6
cdo344.1	8	79.6-80.2
sPb-4144	8	79.6-80.2
sPb-0856	8	80.2
sPb-7312	8	82.1
txp18	8	86.8
sPb-7375	8	86.8-88.5
txp516	8	86.8-88.5
sPb-1881	8	86.8-88.5
txp321	8	86.8-88.5
txs560	8	88.5
txp250	8	88.5-89.7
txs1220	8	89.7
txp105	8	97.7
sPb-7823	8	104.3
sPb-0159	8	104.3
txs1294	8	104.3-109.2
isu146	8	109.2
sPb-2846	8	109.2
sPb-4073	8	109.2
sPb-8931	8	109.2
sPb-7369	8	109.2-110.9
sPb-9584	8	109.2-110.9
BH245773	8	110.9
cup31	8	110.9-111.6
gap34	8	110.9-111.6
txs1353	8	110.9-111.6
sPb-0289	8	111.6
sPb-8993	8	116.5
isu140	9	0
umc134	9	0-8
cdo393	9	0-8
cdo542	9	0-8
sPb-6678	9	8
sPb-4522	9	8
txs1102	9	8-22.4
rz206	9	8-22.4
umc132	9	22.4
sPb-8716	9	22.4-35.9
cdo89	9	35.9
umc38	9	35.9-43
txp339	9	35.9-43
sPb-2670	9	43
sPb-6403	9	43
sPb-8319	9	43
sPb-9989	9	56.3
bcd454	9	63.9
sPb-1324	9	63.9-67.2
dhn2	9	63.9-67.2
sPb-8873	9	63.9-67.2
sPb-6852	9	63.9-67.2
sPb-4786	9	63.9-67.2
txs1383	9	63.9-67.2
sPb-9306	9	67.2
txp10	9	67.2
txs943	9	67.2-75.8
AW679255	9	67.2-75.8
cup02	9	67.2-75.8
sPb-9158	9	67.2-75.8
sPb-0326	9	75.8
sPb-5887	9	75.8
sBAC120	9	75.8
txp67	9	87.9
txp230	9	90.1
txp287	9	90.1-95.1
txp258	9	90.1-95.1
txp411	9	95.1
umc64	9	104.6
txp412	9	105.5
txs1150	9	105.5-110.4
cdo580	9	110.4
txp410	9	110.4-120.4
txp459	9	120.4
sPb-8368	9	123.1
sPb-7955	9	123.1
sPb-9091	9	123.1
sPb-7367	9	123.1
txp358	9	123.1-128.9
txs1703	9	123.1-128.9
rz390	9	128.9
umc12	9	128.9-132.3
txp289	9	132.3
sPb-2041	10	0
sPb-4129	10	4.4
sPb-0600	10	4.4
cdo590	10	6.5
AP2	10	9.4
sPb-4427	10	10.65
txs1078	10	11.9
AD12	10	13.1
cdo475	10	14.3
txs1163	10	22.2
isu136	10	32.9
sPb-0088	10	34.35
umc113	10	35.8
sPb-5005	10	62.6
sPb-3432	10	36.4
sPb-2193	10	36.4
sPb-0248	10	36.4
txs558	10	43.9
umc110	10	47.9
sPb-7473	10	51.2
cdo17	10	55.5
sPb-0668	10	57.85
umc21	10	55.75
txp20	10	53.7
txp309	10	55.75
txp331	10	56
txp270	10	55.75
bnl7.24	10	57.4
txp217	10	57.85
sPb-7173	10	58.7
txs1923	10	57.85
txp130	10	57.85
txs1929	10	57.85
sPb-4521	10	52
sPb-1938	10	59.65
txs1106	10	59.65
sPb-3696	10	61
sPb-5834	10	61.7
rz476	10	62.4
txs443	10	150.9
bnl5.04	10	68.7
gap1	10	78.3
cdo400	10	79.7
umc150	10	86.7
sPb-0859	10	87.55
txs236	10	87.55
txs1684	10	88.4
umc218	10	89.3
sPb-4539	10	91.3
txs758	10	102.6
txp141	10	105.6
isu162	10	108.6
cup43	10	103.1
isu45	10	109.2
txs664	10	109.8
cup07	10	115.2

## Sheet: S2
S2
Marker	LG	cM
sPb-6201	1	0
sPb-5015	1	0-3.1
txp78	1	0-3.1
sPb-8773	1	0-3.1
ST1380	1	0-3.1
rz630	1	3.1
sPb-7481	1	3.1-9.7
sPb-3774	1	3.1-9.7
sPb-7096	1	3.1-9.7
sPb-1882	1	9.7
sPb-1343	1	18.5
sPb-5605	1	18.5-35.3
Str51	1	35.3
GE52	1	63.4
sPb-7398	1	77.7
ST1700	1	86.9
sPb-8947	1	107.7
ST55	1	107.7-109
txS361	1	107.7-109
SSCIR217	1	107.7-109
sPb-1170	1	107.7-109
sPb-0090	1	107.7-109
RG2931a	1	107.7-109
sPb-3386	1	107.7-109
sPb-5808	1	107.7-109
sPb-6883	1	107.7-109
sPb-9514	1	107.7-109
ST525	1	107.7-109
sPb-6007	1	107.7-109
SSCIR107	1	107.7-109
SSCIR74	1	107.7-109
sPb-0813	1	107.7-109
SSCIR74I	1	107.7-109
sPb-2058	1	107.7-109
sPb-4420	1	107.7-109
ST344	1	109
sPb-0232	1	116.9
PSB33	1	116.9-122
txS1537	1	122
txS1573	1	122
sPb-0274	1	122-126.8
sPb-8585	1	122-126.8
EST14	1	126.8
txp32	1	126.8
sPb-7567	1	126.8-137.6
cdo454	1	137.6
ST1847	1	137.6-155.3
ST1277	1	137.6-155.3
EST2	1	155.3
ST1595	1	174.5
Str95	1	174.5-177.2
Str80	1	174.5-177.2
Str48	1	177.2
sPb-5905	1	177.2
ST1048-2	1	183.4
ST166	1	183.4-186.3
MT17	1	186.3
txS1765	1	189.4
EST40	1	200.8
EST15	1	200.8
sPb-0383	1	200.8
sPb-7154	1	200.8-201.8
sPb-0277	1	200.8-201.8
ST1836-1	1	201.8
sPb-7611	1	219.1
txS1153	1	219.1-220.5
sPb-8275	1	219.1-220.5
sPb-8066	1	219.1-220.5
sPb-5527	1	219.1-220.5
sPb-5832	1	219.1-220.5
sPb-5975	1	219.1-220.5
sPb-9314	1	219.1-220.5
sPb-6066	1	219.1-220.5
sPb-1020	1	219.1-220.5
sPb-3577	1	220.5
Str37	1	220.5
sPb-1060	1	220.5
ST1421	1	223.6
sPb-4435	1	240.9
FC-6	1	242.3
ST1200-2	1	242.3
SSCIR87	1	242.3
SSCIR73	1	242.3
GE32	1	242.3
SSCIR214	2	0
sPb-0909	2	3.8
txp80	2	17.1
sPb-5224	2	40.5
ST1309	2	44.6
sPb-1046	2	45.3
sPb-5880	2	45.3
txS917b	2	45.3-51.4
sPb-8992	2	51.4
ST902	2	52.1
ST1664	2	52.1
sPb-4970	2	52.9
txS645c	2	52.9-56.7
FC40b	2	56.7
PT6	2	70.1
sPb-1017	2	75.3
sPb-2639	2	76.7
sPb-4311	2	76.7
sPb-2075	2	76.7
sPb-6700	2	76.7
sPb-4164	2	81.6
sPb-5088	2	81.6
Str29	2	86.9
PSB416	2	86.9
SG-3	2	91.1
Str66	2	95.3
ST1902	2	97.9
ST623	2	101.5
FC28	2	102.4
sPb-4862	2	102.4
sPb-3361	2	102.4
sPb-1925	2	102.4-106.2
ST1300	2	102.4-106.2
sPb-7311	2	106.2
sPb-0310	2	106.2
txS1855	2	106.2
txS443	2	106.2
txS1925	2	106.2
ST336	2	106.2
sPb-0863	2	106.8
sPb-2360	2	106.8
sPb-1154	2	106.8
sPb-0971	2	106.8
sPb-2080	2	106.8
txS2042b	2	106.8
sPb-2424	2	106.8-108
sPb-0887	2	106.8-108
sPb-5225	2	106.8-108
ST109	2	106.8-108
sPb-8677	2	108
sPb-3637	2	108-109.3
MT49	2	108-109.3
sPb-3834	2	108-109.3
sPb-5737	2	108-109.3
SG38	2	109.3
cdo59	2	109.3-109.8
txS1143	2	109.8
FC10	2	116.4
ST359	2	116.4
sPb-1533	2	120.1
sPb-0774	2	120.1-123.8
ST1671	2	123.8
sPb-4005	2	128.5
sPb-7647	2	130.7
ST1539	2	130.7-135.5
ST1539b	2	130.7-135.5
txS283	2	135.5
Str30	2	135.5-173.2
JH-2	2	173.2
sPb-3086	2	173.2-198.7
MT42	2	198.7
sPb-1784	2	211.4
txS1694c	2	248.1
txS2042	2	257.8
PSB75	2	259.3
sPb-3547	2	259.3-267
cdo59b	2	267
SSCIR78	3	0
sPb-2309	3	15.1
sPb-3940	3	23.9
RZ543	3	34.2
sPb-4226	3	41.1
ST698	3	41.1-45.5
SSCIR165	3	41.1-45.5
sPb-2562	3	45.5
ST1537	3	54.4
PSB517	3	57.7
txS503	3	57.7-58.2
ST1031	3	58.2
RZ244	3	58.2-58.9
txS1438	3	58.2-58.9
SG28	3	58.2-58.9
sPb-7675	3	58.9
SG-51	3	58.9
sPb-1294	3	58.9-63.5
PSB609	3	63.5
MT36	3	64.5
txS1439	3	64.5-79.8
txS536	3	64.5-79.8
ST1176	3	79.8
txS307	3	80.8
txS545	3	81.8
txS545ls	3	81.8-85.5
ST458	3	85.5
sPb-8349	3	90.5
S1329	3	95
RZ444	3	98.3
ST2032-2	3	99.9
RZ538	3	101.5
sPb-7186	3	101.5-105.5
txS301	3	105.5
sPb-6925	3	109.1
sPb-3228	3	109.1-122.3
sPb-6649	3	109.1-122.3
txS1075	3	122.3
txS1075ls	3	122.8
Str58	3	135.4
ST329r	3	174
ST1740	3	179.7
ST171a	3	186.5
ST1163-1	4	0
sPb-4233	4	1.6
SG30	4	5.8
GE8	4	8.5
FC29a	4	14.9
FC29c	4	14.9
FC29b	4	14.9-16.1
NEW-7	4	16.1
sPb-3343	4	16.1
sPb-6559	4	16.1
sPb-2009	4	16.9
sPb-9468	4	16.9
JH14	4	22.9
sPb-9580	4	22.9
sPb-6958	4	22.9-24
GE2	4	24
sPb-7534	4	35
sPb-4343	4	35
sPb-8488	4	35-38.2
FC26	4	35-38.2
ST977	4	38.2
txS1113ls	4	38.8
txS1113	4	38.8
sPb-6945	4	38.8-44.9
EST33	4	44.9
ST517	4	44.9-47.2
sPb-9303	4	47.2
sPb-8280	4	47.2-48.4
sPb-7794	4	48.4
sPb-0142	4	48.4
sPb-6599	4	48.4
sPb-3981	4	48.4
cdo1380	4	60.1
sPb-2689	4	61.6
txp25	4	66.1
MT2	6	0
sPb-2551	6	0
sPb-9441	6	0-1.5
cdo456	6	1.5
ST1807	6	7.2
sPb-8425	6	30
sPb-3837	6	30
sPb-2457	6	30
Str1	6	33.7
MT8	6	35.3
SG2	6	40.1
txS1206	6	40.1
sPb-9066	6	42.8
txS1439b	6	42.8-54.2
txS1161	6	42.8-54.2
ST72	6	42.8-54.2
ST1381	6	42.8-54.2
PSB140	6	54.2
ST982	6	74.2
sPb-6526	6	77.8
sPb-5212	6	85.3
sPb-7428	6	88.2
EST1	6	92.5
txS1085	6	92.5
SG36	6	95.1
Str65	6 (I)	0
MT22	6 (I)	6.7
MT19	6 (I)	6.7
sPb-3962	6 (I)	16.5
sPb-8954	6 (I)	28.3
sPb-8599	5	0
txS917	5	12.1
PSB517b	5	12.1-16.1
sPb-5148	5	12.1-16.1
sPb-5890	5	16.1
FC4a	5	21.4
sPb-0381	5	22.2
sPb-2941	5	30.6
txp30	5	30.6-31.4
txS722	5	31.4
sPb-9009	5	31.4-31.9
ST453	5	31.4-31.9
PSB600	5	31.4-31.9
txS2072	5	31.4-31.9
RG5804	5	31.9
txS387c	5	49.9
CDSC146	5	53.6
sPb-6787	5	54.3
sPb-3766	5	54.3
sPb-5892	5	55
sPb-3031	5	55
sPb-4323	5	55-55.8
sPb-6347	5	55-55.8
txS387	5	55-55.8
FC4b	5	55-55.8
sPb-0205	5	55-55.8
sPb-5209	5	55.8
sPb-1047	5	55.8
sPb-4806	5	55.8
txp15	5	55.8
sPb-8973	5	59
txS645b	5	65
sPb-7203	5	65-71.3
sPb-6323	5	71.3
sPb-7030	5	76.9
sPb-1766	5	76.9-79.9
sPb-3817	5	79.9
sPb-1454	5	86.6
PSB262	5	96
cdo520	5	103.7
RG.S1	5	117.8
PSB302	5	118.9
HHU20	7	0
txp418	7	2.2
sPb-9931	7	2.2-5.2
txS644	7	5.2
SG-37	7	6.7
txS1931	7	8.2
ST329	7	10.3
txp159	7	16.4
FC20	7	22
txp312	7	22-32.6
sPb-6942	7	32.6
cdo147	7	45.8
ST1109	7	55.9
sPb-9508	7	58.2
sPb-7944	7	58.2-59.6
sPb-7280	7	58.2-59.6
sPb-6863	7	58.2-59.6
sPb-2774	7	59.6
sPb-7687	7	59.6-67.9
sPb-3541	7	59.6-67.9
sPb-9206	7	59.6-67.9
Str15	7	59.6-67.9
sPb-8340	7	59.6-67.9
Str44	7	59.6-67.9
RG2331	7	67.9
sPb-8251	7	77.9
SSCIR57	7	77.9-93.6
ST1369	7	93.6
sPb-5397	7	100.6
sPb-9365	7	105.6
txp99	7	105.6-106.1
txS1554	7	106.1
sPb-9299	8	0
EST27	8	6
sPb-3341	8	6 -8
SSCIR55	8	6 -8
sPb-7126	8	6 -8
sPb-9818	8	8
sPb-5390	8	8
sPb-3536	8	8
RG8167	8	8
sPb-8260	8	14
sPb-3247	8	14
ST689	8	14-16.1
GE36	8	16.1
GE59	8	30.1
sPb-2140	8	37.9
sPb-3195	8	42.8
sPb-8057	8	42.8
sPb-2474	8	42.8
Str-35	8	46.3
sPb-9242	8	46.3
sPb-9841	8	46.3
ST159	8	46.3
sPb-4432	8	46.3-47.3
sPb-2271	8	46.3-47.3
sPb-0599	8	46.3-47.3
txS1440	8	47.3
sPb-3014	8	47.3
sPb-9602	8	47.3
Str46	8	47.3
sPb-0633	8	47.3
ST1219	8	47.3
sPb-3312	8	53.1
sPb-9743	8(1)	80
sPb-4546	8(1)	82.3
sPb-0833	8(1)	82.3
sPb-3954	8(1)	82.3
sPb-0144	8(1)	82.3
PS0B527	8(1)	87.9
PSB0048	8(1)	87.9
RG1274	8(1)	96.8
sPb-7823	8(1)	101.6
sPb-3724	8(1)	101.6
sPb-0159	8(1)	101.6-103.1
SSCIR211	8(1)	103.1
RG.T2	8(1)	105.3
sPb-0289	8(1)	105.3-106
sPb-1272	8(1)	106
sPb-6918	8(1)	106
sPb-4385	8(1)	106.6
sPb-7648	8(1)	106.6-107.3
sPb-5401	8(1)	107.3
sPb-3434	8(1)	107.3
sPb-7082	8(1)	107.3
sPb-6960	8(1)	107.3
sPb-1051	8(1)	107.3-108
sPb-1291	8(1)	108
sPb-6678	9	0
sPb-4522	9	0.7
cdo202	9	3
ST1017	9	6.7
ST715	9	6.7-11.5
txS1015	9	11.5
txS307b	9	11.5-13.7
sPb-7460	9	11.5-13.7
sPb-8716	9	13.7
ST1054	9	17.4
EST22	9	17.4
cdo89	9	22.3
ST329c	9	27
FC7	9	32.9
ST1374	9	38.9
ST171b	9	38.9-50.3
txS1628	9	38.9-50.3
ST1296	9	38.9-50.3
GE5	9	50.3
SG34	9	50.3
sPb-6515	9	68.7
CDS094	9	69.4
FC34	9	79.3
NEW-2d	9	82.4
JH7	9	82.4-83.8
sPb-7367	9	83.8
sPb-9091	9	83.8
sPb-8368	9	83.8
sPb-7955	9	83.8
sPb-0031	9	87.2
ST1159	9	89.4
cdo590c	10	0
SG33	10	20.2
cdo590a	10	20.2-25
sPb-2041	10	25
sPb-8306	10	25-25.8
PSB305	10	25-25.8
sPb-6833	10	25.8
SG19	10	39.8
ST2072	10	45.8
sPb-6013	10	48.2
Str30b	10	55.4
Str14	10	55.4-59.6
sPb-3432	10	59.6
sPb-0248	10	59.6-60.2
sPb-5005	10	60.2
sPb-2193	10	60.2
txS310	10	60.9
txS558	10	62.4
sPb-2222	10	62.4
sPb-3655	10	62.4
sPb-2836	10	62.4-62.9
rz144	10	62.9
sPb-7473	10	62.9-66.2
GE37	10	66.2
sPb-9999	10	66.2-69
sPb-1962	10	66.2-69
sPb-4944	10	66.2-69
ST403	10	66.2-69
GE30	10	66.2-69
sPb-6875	10	66.2-69
sPb-3958	10	66.2-69
sPb-8432	10	66.2-69
sPb-4480	10	66.2-69
sPb-7643	10	69
sPb-1722	10	69
sPb-9215	10	69-72.6
sPb-7284	10	69-72.6
sPb-7948	10	72.6
sPb-9140	10	72.6-74.7
sPb-9555	10	74.7
sPb-8019	10	75.4
ST486-1	10	76.1
cdo590b	10	76.1-76.7
JH23	10	76.7
cdo78	10	82.4
SSCIR63	10	82.4
sPb-9767	10	89.7
txS1684	10	95.1
txS1694	10	96.1
sPb-0939	10	97.5
ST1750-2	10	104.6
FC40	10	104.6-108.3
txS309	10	108.3
FC48	10	111.3
ST1845	10	111.3
PSB619	10	117.5
ST745	10	122.3
txS664	10	125

## Sheet: S4
S4
Marker	LG	cM
sPb-5611	1	9.1
sPb-0939	1	9.1
sPb-4492	1	9.1
sPb-6160	1	9.1
sPb-5668	1	9.1
sPb-8237	1	9.1
sPb-0602	1	12
txp350	1	13.9
txp325	1	13.9
sPb-5015	1	15.3
sPb-8773	1	15.3
sPb-7096	1	16.6
sPb-7481	1	17.3
sPb-2704	1	64-65.5
sPb-1694	1	64-65.5
sPb-1119	1	65.5
sPb-8261	1	71.8
sPb-6780	1	83.3
sPb-0422	1	87.7
sPb-0333	1	87.7-89.3
txp88	1	87.7-89.3
sPb-5808	1	89.3-90.2
sPb-2070	1	89.3-90.2
sPb-9514	1	89.3-90.2
sPb-8794	1	89.3-90.2
sPb-2823	1	89.3-90.2
sPb-6061	1	89.3-90.2
sPb-0090	1	90.2
sPb-3386	1	90.2
sPb-6883	1	90.2
sPb-9050	1	90.2
sPb-0813	1	90.2
sPb-2058	1	90.2
sPb-8947	1	90.2
sPb-0232	1	90.2-94.5
sPb-2544	1	90.2-94.5
sPb-7229	1	94.5
sPb-9930	1	94.5
sPb-0274	1	94.5-99.1
txp37	1	112.2
sPb-3930	1	112.2
sPb-0509	1	112.2
sPb-3801	1	130.7
sPb-9203	1	130.7
sPb-3103	1	130.7-137.1
sPb-4638	1	130.7-137.1
sPb-7833	1	130.7-137.1
sPb-7958	1	137.1
sPb-4029	1	150.1
sPb-8132	1	150.1
txp61	1	160.2
sPb-0277	1	160.2
sPb-7154	1	160.2-165.2
sPb-0383	1	160.2-165.2
sPb-4593	1	160.2-165.2
sPb-0233	1	165.2-171.6
txp319	1	171.6
sPb-0725	1	171.6-176.5
sPb-1984	1	176.5
sPb-8066	1	177.8
sPb-8275	1	177.8
sPb-5527	1	177.8
sPb-5832	1	177.8
sPb-5975	1	177.8-179.5
sPb-0494	1	179.5
sPb-7331	1	179.5-182.4
sPb-6066	1	179.5-182.4
sPb-3861	1	182.4
sPb-4420	1	182.4-184.6
sPb-7850	1	182.4-184.6
txp248	1	184.6
sPb-2729	1	184.6-185.5
txp316	1	185.5
sPb-2187	2	7.6
txp297	2	18.1
sPb-4195	2	21.2
txp211	2	34.2
sPb-4864	2	38.1
txp50	2	41.5
txp304	2	47.5
sPb-1127	2	48.2
sPb-9687	2	48.2
sPb-8647	2	61
sPb-4453	2	66.2
sPb-6693	2	72.6
txp13	2	77.6
sPb-1784	2	87.5
sPb-1017	2	88.8
sPb-6700	2	88.8
sPb-4311	2	88.8
sPb-2639	2	88.8
sPb-2075	2	88.8
sPb-5087	2	94.3
sPb-1684	2	95
txp56	2	99.4
sPb-0073	2	106.8
sPb-7702	2	109
Sb6-84	2	112.5
sPb-4444	2	116.9
sPb-1925	2	122.3
sPb-0549	2	127.5
sPb-0971	2	132.2
sPb-9511	2	132.2
sPb-6663	2	133.4
txp315	2	133.4
sPb-4054	2	140
txp207	2	143.4
sPb-1413	2	143.4
sPb-7153	2	145
sPb-5077	2	161.5
sPb-7647	2	164.5
sPb-8896	2	164.5
sPb-7015	2	171.5
sPb-6690	3	0
sPb-6982	3	2
sPb-2461	3	2
sPb-0892	3	2.6
sPb-5491	3	5.7
sPb-4226	3	8.5
sPb-6122	3	22.5
sPb-5108	3	22.5-25.8
sPb-1294	3	25.8
sPb-1901	3	25.8
sPb-1137	3	25.8-26.5
Sb5-236	3	25.8-26.5
sPb-0357	3	26.5-30.3
sPb-2246	3	47
sPb-6882	3	67
sPb-4921	3	67
sPb-5267	3	67.7
txp285	3	68.5
sPb-7186	3	69.5-71.8
sPb-9977	3	71.8
sPb-4629	3	71.8
sPb-6640	4	0
sPb-1932	4	20.9-23.5
sPb-6958	4	23.5
sPb-9580	4	23.5
txP22	4	42.2
sPb-5618	4	46.3
sPb-2138	4	46.3
sPb-9635	4	46.3
sPb-4928	4	46.3
sPb-2009	4	46.3
sPb-4039	4	46.3
sPb-6559	4	46.3
sPb-8296	4	46.3
sPb-2699	4	46.3
sPb-3343	4	46.3-46.8
sPb-7210	4	46.3-46.8
sPb-6231	4	46.3-46.8
sPb-8521	4	46.3-46.8
sPb-9393	4	46.3-46.8
sPb-1811	4	46.3-46.8
sPb-0258	4	46.3-46.8
sPb-0543	4	46.3-46.8
sPb-8138	4	46.3-46.8
sPb-8378	4	46.3-46.8
sPb-1841	4	46.3-46.8
sPb-5276	4	46.3-46.8
sPb-0703	4	46.8
sPb-1574	4	46.8
sPb-0279	4	46.8
sPb-5530	4	46.8
sPb-5742	4	46.8
txP343	4	72.7
sPb-7534	4	72.7
sPb-1147	4	73.4
sPb-4825	4	77.7
sPb-9303	4	79
sPb-8013	4	80.2
sPb-6115	4	80.2
Sb1-10	4	81.8
sPb-7324	4	82.6
sPb-9995	4	83.9
sPb-9713	4	87.7
sPb-3838	4	90.4
sPb-4734	4	90.4
sPb-4473	4	93.6
sPb-4198	4	93.6
sPb-9304	4	93.6
sPb-8337	4	93.6-94.3
sPb-4070	4	99.5
txP177	4	105.2
txP41	4	105.2-108
txP51	4	105.2-108
txP60	4	108
tXP265	4	126
sPb-7434	4	127.3
sPb-5550	4	133.9
sPb-0906	5	0
txp65	5	11.7
sPb-7047	5	11.7-13.3
sPb-5256	5	13.3-19.9
sPb-7308	5	19.9
sPb-2941	5	31.9
sPb-6627	5	39.7
sPb-9815	5	39.7
sPb-2539	5	39.7
sPb-4131	5	39.7
sPb-7638	5	39.7
sPb-3290	5	39.7
sPb-1227	5	39.7
sPb-3977	5	39.7
sPb-8881	5	45.3
sPb-9544	5	47.2
sPb-5805	5	50
sPb-8316	5	50-50.7
sPb-9009	5	50.7
sPb-0932	5	57.1
txp15	5	69.4-70.2
sPb-0738	5	70.2-71.5
sPb-3031	5	71.5
sPb-6508	5	71.5
sPb-5194	5	71.5
sPb-3766	5	72.2-72.5
sPb-0368	5	73.3
sPb-1501	5	77.6
sPb-9347	5	77.6-79.7
sPb-8677	5	79.7
sPb-6636	5	79.7-80.3
sPb-6347	5	80.3
sPb-0205	5	80.3
sPb-1104	5	80.3
sPb-4806	5	81-81.4
sPb-5209	5	81-81.4
sPb-6604	5	82.9
sPb-8973	5	82.9-86.6
sPb-7203	5	86.6
sPb-6323	5	86.6-88.1
sPb-6855	5	86.6-88.1
sPb-3817	5	93.1
sPb-1152	5	98.5-99.2
sPb-1454	5	99.2
SbKAFGK1_I	5	108.8
SBKAFGK1	5	113.2
sPb-2874	5	119.4
sPb-4183	6	0
sPb-4937	6	2.9
sPb-5182	6	2.9-7.6
sPb-2551	6	9
sPb-3539	6	11.8
txp6	6	16.9
sPb-8422	6	23.5
sPb-5564	6	27.5
sPb-1395	6	27.5
sPb-7169	6	27.5
sPb-8198	6	27.5-28.1
sPb-8362	6	28.1
sPb-9146	6	38.5
sPb-1543	6	57.7
txp145	6	60.2
txp265-1	6	64.4-67.4
txp274	6	67.4
CC	6	91.5
sPb-5374	6	115.3
sPb-3962	6	125.6
sPb-0017	6	131.9
sPb-5603	6	131.9
sPb-1486	6	131.9
sPb-4732	6	131.9
txp17	6	131.9-136.4
txp95	6	131.9-136.4
txp57	6	136.4
sPb-5212	6	136.4-141.4
sPb-6076	6	136.4-141.4
sPb-9667	6	141.4-144.3
sPb-7428	6	144.3
sPb-9595	7	2.7
sPb-7064	7	2.7
sPb-4740	7	2.7
sPb-3995	7	2.7
sPb-2034	7	2.7-3.4
sPb-9223	7	4.7
sPb-9931	7	6
sPb-9513	7	18.6
sPb-3361	7	18.6-20.6
sPb-6518	7	20.6
txp159	7	28
sPb-8216	7	31.3
sPb-2566	7	43.5
sPb-6942	7	47
sPb-2774	7	47-49.5
txp227	7	49.5
sPb-2757	7	49.5-53.4
sPb-1414	7	53.4
sPb-8019	7	53.4
sPb-8258	7	53.4
sPb-5594	7	73.9
sPb-7086	7	91.9
sPb-3691	7	95.3
txp295	7	95.3-99.7
sPb-4306	7	107.8
sPb-1014	7	118.4
txp168	7	119.1
sPb-7549	7	120.5
txp273	8	0
sPb-6589	8	0-2.2
sPb-2736	8	6.3-23.9
sPb-3464	8	6.3-23.9
sPb-5390	8	23.9
sPb-7126	8	23.9
sPb-9818	8	23.9
sPb-5825	8	23.9-28.4
sPb-3396	8	28.4
sPb-9372	8	59.6
sPb-5005	8	59.6
sPb-2140	8	63
sPb-4934	8	63-65
sPb-2641	8	65
sPb-1058	8	73.2
sPb-2474	8	73.2
sPb-3195	8	73.2
sPb-2568	8	74.4
txp210	8	74.4
sPb-0599	8	79.8
sPb-9841	8	79.8
sPb-9762	8	82.5
sPb-9700	8	86.4
sPb-9468	8	87
sPb-7889	8	88.9
sPb-1881	8	99.2
sPb-1595	8	99.2-101.3
txp18	8	99.2-101.3
sPb-1850	8	99.2-101.3
sPb-7375	8	101.3
sPb-0031	8	111.3
sPb-2228	8	111.3
sPb-9743	8	111.3
sPb-3014	8	111.3
sPb-3954	8	111.3-115.1
sPb-0833	8	111.3-115.1
txp105	8	115.1
sPb-6918	8	126.2-126.6
sPb-5401	8	129
sPb-1272	8	133.1
sPb-8993	8	133.1-133.9
sPb-9584	8	133.1-133.9
sPb-6960	8	133.9
sPb-5250	8	133.9-134.5
sPb-2846	8	133.9-134.5
sPb-7648	8	134.5
sPb-4385	8	134.5
sPb-3434	8	135.9
sPb-0087	8	140.2
sPb-0144	8	178.2
sPb-5473	9.1	0
sPb-3274	9.1	1.4
sPb-1997	9.1	2.1
sPb-9449	9.1	3.5
sPb-2770	9.1	4.2
sPb-0005	9.2	0
txp258	9.2	4.9
sPb-9989	9.2	50.8-56.6
sPb-9688	9.2	56.6
sPb-8873	9.2	59.3
sPb-4786	9.2	59.3
sPb-1324	9.2	59.9
sPb-6852	9.2	59.9
sPb-9272	9.2	61.3
sPb-3158	9.2	61.3
sPb-5312	9.2	61.3
sPb-5142	9.2	76
sPb-3971	9.2	100
sPb-9107	9.2	100-101.9
Sb4-32	9.2	101.9
sPb-4853	9.2	105.5
sPb-9227	9.2	105.5
sPb-7955	9.2	153.6
sPb-9091	9.2	154.3
sPb-8368	9.2	154.3
sPb-7367	9.2	154.3
sPb-3912	10	0
sPb-8306	10	6.8
sPb-2041	10	6.8
sPb-5079	10	6.8-8.7
RL	10	6.8-8.7
sPb-4129	10	8.7
sPb-8858	10	58.1-63.4
sPb-3432	10	63.4
sPb-0248	10	63.4
sPb-3287	10	69.9
sPb-8150	10	69.9
sPb-0817	10	69.9
sPb-2149	10	69.9-71.1
sPb-5391	10	69.9-71.1
sPb-8497	10	69.9-71.1
sPb-0562	10	69.9-71.1
sPb-2836	10	71.1
sPb-3549	10	71.1-76.2
sPb-9999	10	71.1-76.2
sPb-7643	10	80.7-81.4
sPb-3958	10	80.7-81.4
sPb-9215	10	80.7-81.4
sPb-5512	10	80.7-81.4
sPb-6875	10	80.7-81.4
sPb-4944	10	81.4-82.6
sPb-1244	10	82.6-84.2
SvPEPCAA	10	87
sPb-6889	10	87-90.3
sPb-5841	10	90.3
sPb-6288	10	93.7-94.6
sPb-4480	10	93.7-94.6
sPb-2318	10	93.7-94.6
sPb-3003	10	126.5
sPb-1701	10	126.5
sPb-1660	10	126.5-140.7
txp141	10	140.7
Sb6-325	10	140.7
sPb-5678	10	149.2

## Sheet: S5
S5
Marker	LG	cM
sPb-7015	1	0
sPb-2465	1	1.9
sPb-8208	1	2.6
sPb-2058	1	32.6
sPb-0232	1	47.6
sPb-0274	1	53.6
sPb-5358	1	67.6
txp58	1	100
sPb-9203	1	120
sPb-2683	1	120
sPb-4638	1	126
txp279	1	130
txp284	1	141.2
sPb-0277	1	156.2
sPb-4593	1	156.2
sPb-0746	1	156.2
sPb-1984	1	175
sPb-7611	1	190.4
sPb-3577	1	207.7
sPb-1060	1	207.7
sPb-7984	2	0
sPb-8897	2	2.4
sPb-1631	2	5.3
txp4	2	22.6
txp3	2	25.7
sPb-3361	2	50
sPb-5737	2	51.3
sPb-3834	2	51.3
sPb-4054	2	66
sPb-1669	3	0
sPb-2055	3	0
sPb-6690	3	30
sPb-6857	3	30-46.2
sPb-1137	3	46.2
sPb-1362	3	46.2-47.5
sPb-5108	3	46.2-47.5
sPb-6122	3	47.5
sPb-8787	3	66.4
sPb-8349	3	115
txp285	3	128
sPb-6465	4	0
sPb-2521	4	2
sPb-4074	4	5
sPb-8446	4	5-8.8
sPb-2739	4	5-8.8
sPb-7493	4	5-8.8
sPb-4718	4	5-8.8
sPb-1584	4	8.8
sPb-6741	4	40
sPb-4506	4	40-47.3
sPb-2138	4	40-47.3
sPb-8296	4	40-47.3
sPb-6559	4	40-47.3
sPb-1811	4	40-47.3
sPb-1798	4	40-47.3
sPb-9359	4	40-47.3
sPb-7310	4	40-47.3
sPb-7274	4	40-47.3
sPb-5742	4	40-47.3
sPb-1841	4	40-47.3
sPb-9987	4	40-47.3
sPb-0867	4	40-47.3
sPb-7210	4	40-47.3
sPb-9033	4	40-47.3
sPb-3903	4	40-47.3
sPb-1295	4	40-47.3
sPb-8470	4	40-47.3
sPb-2187	4	47.3
sPb-2842	4	67.4
sPb-5220	4	79.7
txp343	4	86.5
SB1-10	4	98.1
sPb-9303	4	106.9
sPb-6115	4	106.9
sPb-5119	5	0
sPb-9544	5	0
sPb-5408	5	0.6
sPb-9009	5	2.7
txp303	5	9.7
sPb-5892	5	31.9
sPb-9642	5	35.7
sPb-8149	5	38.2
sPb-6323	5	38.2-45.6
sPb-7203	5	45.6
sPb-1454	5	65
sPb-6287	5	69.4
sPb-1396	5	94.4
sPb-2874	5	95.1
sPb-0873	5	95.1
sPb-7892	5	118.2
sPb-5603	6	0
sPb-0017	6	0
sPb-4732	6	0
sPb-1486	6	0
sPb-5101	6	5.6
sPb-8316	7	0
sPb-7064	7	0
sPb-4740	7	0
sPb-9309	7	0
sPb-2034	7	1.4
sPb-1414	7	30
sPb-2757	7	30
sPb-1244	7	30
sPb-0571	7	30
sPb-2774	7	34
sPb-8673	7	39.5
txp312	7	59.4
sPb-6577	7	79.5
sPb-9007	7	104.5
sPb-8251	7	104.5
sPb-4179	7	104.5
sPb-2491	7	127.5
sPb-6248	8	0
sPb-0703	8	13.2
sPb-7126	8	13.2-22
sPb-9818	8	22
sPb-7843	8	22
sPb-3396	8	23.2
sPb-9242	8	55
sPb-4432	8	57
sPb-0258	8	76.3
sPb-9700	8	83.4
sPb-1661	8	88.9
sPb-7889	8	89.5
sPb-7312	8	103
sPb-1881	8	110.2
sPb-2228	8	122.4
sPb-9743	8	122.4-123
sPb-0144	8	122.4-123
sPb-4546	8	122.4-123
sPb-0833	8	122.4-123
sPb-3954	8	123
sPb-7823	8	141.1
sPb-6918	8	156.9
sPb-1825	8	156.9
sPb-5401	8	161.9
sPb-1291	8	161.9
sPb-1051	8	161.9
sPb-1272	8	164
sPb-7082	8	164
sPb-5250	8	164.8
sPb-7648	8	165.5
sPb-2290	8	167.5
sPb-5420	8	168
sPb-4385	8	169
sPb-3434	8	173.9
sPb-7855	9	0
sPb-1991	9	7.6
sPb-8812	9	12
sPb-9227	9	12
sPb-3253	9	40
sPb-9538	9	40-50.3
sPb-7105	9	50.3
sPb-7905	9	69.7
sPb-1239	9	69.7-84
sPb-0771	9	69.7-84
sPb-8338	9	69.7-84
sPb-6667	9	84
txp230	9	84-90.2
txp67	9	90.2
txp258	9	97.1
sPb-4156	9	97.1-117.3
sPb-6515	9	117.3
sPb-8306	10	0
sPb-2735	10	0.7
sPb-2193	10	40.3
sPb-3432	10	40.3-41
sPb-0248	10	40.3-41
sPb-5005	10	41
sPb-8357	10	45
sPb-9592	10	47.75
sPb-0817	10	50.8
sPb-8150	10	50.8-54.55
sPb-6292	10	50.8-54.55
sPb-5917	10	58.2
sPb-7473	10	61.85
sPb-1962	10	69.75
sPb-5841	10	77.75
sPb-9064	10	77.75-84.75
sPb-8201	10	77.75-84.75
sPb-6889	10	84.75
sPb-9215	10	84.75-86.75
sPb-1722	10	84.75-86.75
sPb-3958	10	84.75-86.75
sPb-8432	10	84.75-86.75
sPb-7643	10	84.75-86.75
sPb-4944	10	84.75-86.75
sPb-6875	10	84.75-86.75
sPb-4480	10	86.75

## Sheet: S6
S6
Marker	LG	cM
sPb-0145	1	0
sPb-2823	1	8.8
sPb-6061	1	10.1
sPb-0090	1	14.1
sPb-3386	1	14.1
sPb-0232	1	20.9
sPb-3798	2	0
sPb-8616	2	19.7
sPb-7695	2	23
sPb-4970	2	26
sPb-6434	2	29
sPb-1784	2	42.7
sPb-1017	2	46
sPb-2075	2	47
sPb-2639	2	47
sPb-4311	2	47
sPb-6700	2	47.5
sPb-3361	2	68.6
sPb-3834	2	73.3
sPb-5737	2	76
sPb-8677	2	88.1
sPb-3853	3	0
sPb-9388	3	2.4
sPb-6857	3	9.7
sPb-3940	3	13.8
sPb-2562	3	36.2
sPb-8536	3	75
sPb-6882	3	75-87.3
sPb-4921	3	87.3
sPb-7186	3	97.7
sPb-4629	3	103.5
sPb-9894	3	113.1
sPb-8802	3	145
sPb-8138	4	0
sPb-4661	4	4.6
sPb-4734	4	36.9
sPb-9304	4	42
sPb-0906	5	0
sPb-5890	5	1.4
sPb-9312	5	30
sPb-7893	5	30
sPb-7030	5	36.6
sPb-9490	5	58.4
sPb-2551	6	0
sPb-3837	6	21.3
sPb-2457	6	21.3-27.8
sPb-8425	6	21.3-27.8
sPb-5030	6	27.8
sPb-9066	6	40.7
sPb-8436	6	43.7
sPb-1543	6	53.8
sPb-5230	6	83.8
sPb-0255	6	90.8
sPb-5403	6	90.8-97.5
sPb-7960	6	90.8-97.5
sPb-5765	6	97.5
sPb-7105	7	0
sPb-9931	7	19.1
sPb-8980	7	19.1
sPb-6825	7	50
sPb-1982	7	54.9
sPb-7381	7	62.2
sPb-8673	7	87.2
sPb-2630	7	102.9
sPb-9508	7	105.5
sPb-7944	7	107.4
sPb-7280	7	116.9
sPb-7086	7	141.9
sPb-5397	7	146.8
sPb-9365	7	146.8
sPb-6589	8	0
sPb-1503	8	2.5
sPb-9818	8	29
sPb-7126	8	30.3
sPb-5054	8	32.9
sPb-9372	8	65
sPb-0235	8	65
sPb-0645	8	65.6
sPb-0380	8	85
sPb-1888	8	105.3
sPb-1272	8	130
sPb-5250	8	130
sPb-2846	8	133.2
sPb-9584	8	134.5
sPb-4385	8	141
sPb-2487	8	147
sPb-1323	8	159.5
sPb-3274	9.1	0
sPb-1997	9.1	0.7
sPb-9449	9.1	0.7
sPb-8090	9.1	8.5
sPb-8590	9.1	9
sPb-4011	9.1	17
sPb-1895	9.1	17.5
sPb-7460	9.2	0
sPb-8716	9.2	3.3
sPb-8812	9.2	11.8
sPb-9227	9.2	11.8
sPb-4156	9.2	40
sPb-0005	9.2	46.85
sPb-2222	10	0
sPb-7473	10	14.35
sPb-9381	10	16.2
sPb-9999	10	19.9
sPb-9215	10	27.7
sPb-3958	10	27.7
sPb-1722	10	27.7
sPb-4480	10	27.7
sPb-8432	10	27.7
sPb-6875	10	27.7
sPb-7643	10	27.7
sPb-9826	10	29.95
sPb-5834	10	44.3
sPb-6288	10	59.6
sPb-5841	10	61.5
sPb-6889	10	62.8
sPb-8201	10	62.8

## Sheet: CIRAD
CIRAD
Marker	LG	cM
sPb-1040	1	0
M188427	1	1.3
umc84	1	3.6
sPb-8325	1	4.6
sPb-7161	1	8.7
sPb-5521	1	8.7-9.4
sPb-0623	1	8.7-9.4
sPb-2583	1	8.7-9.4
txp208	1	8.7-9.4
SbRPG837	1	9.4
msbcir268	1	11.3
HVHGA1	1	14.2
HVGAD1	1	14.2
umc107	1	14.2
msbcir347	1	14.2
txp302	1	14.2
sPb-3891	1	14.2
msbcir242	1	14.2
msbcir228	1	16
M340904	1	18.5
M342631	1	20.8
sbAGFO8	1	23.5
umc140	1	24.2
sPb-6917	1	25.6
sPb-6577	1	35.4
sPb-4329	1	41
SbRPG873	1	41.3
umc27	1	41.3
M189295	1	47.5
sPb-5315	1	48.7
M340898	1	49.9
sPb-8041	1	50.5
sPb-6176	1	58.2
txp182	1	60
sPb-3618	1	60
umc83	1	63.4
sPb-4793	1	66.6
gpsb089	1	71.4
sPb-3727	1	73.7
sPb-1191	1	74.4
sPb-3525	1	74.8
sPb-4234	1	75.2
M187880	1	76.4
M187200	1	78.8
sPb-2684	1	82.1
sPb-2412	1	82.1-82.4
sPb-9216	1	82.1-82.4
sPb-0810	1	82.4
M188404	1	84.2
txp43	1	84.8
M343014	1	84.8
txp88	1	85.1
sPb-0232	1	88.6
M343356	1	89.3
sPb-5358	1	91.9
sPb-2602	1	98.3
sPb-6600	1	100.4
sPb-7567	1	101.5
sPb-8492	1	102.2
M188582	1	107.5
M189251	1	107.5-112.4
msbcir304b	1	112.4
sPb-3311	1	112.4-115.5
msbcir286	1	115.5
gpsb173	1	115.5
sPb-3801	1	122.3
gap57	1	125.2
sPb-8423	1	125.2-125.6
sPb-7958	1	125.6
sPb-6083	1	126
gpsb051	1	126-127.4
txp75	1	127.4
M187238	1	128.6
M343241	1	131.6
M187616	1	131.6
gap36	1	132.9
msbcir336	1	134.2
bnl5.09	1	137.4
sPb-0233	1	142.1
M343279	1	146.2
SbRPG80	1	149.1
txp340	1	153.5
M342904	1	153.5
M340364	1	154.2
msbcir306	1	158.3
sPb-7611	1	158.3-160.1
sPb-4435	1	160.1
gpsb129	1	163
M340373	1	163
sPb-8743	1	166.3
sPb-7549	2	0
sPb-7657	2	0
sPb-4855	2	0
M200042	2	1.8
M341662	2	1.8
M341592	2	2.4
msbcir266	2	2.4
sPb-2754	2	4.4
gpsb011	2	4.4
gpsb174	2	4.4-6.7
M187772	2	6.7
sPb-0333	2	6.7
sPb-3103	2	7.7
txp25	2	9.9
gpsb178	2	9.9-10.6
M342927	2	9.9-10.6
M342711	2	9.9-10.6
sPb-8345	2	9.9-10.6
M340957	2	10.6
M341741	2	11
msbcir223	2	13.4
sPb-7668	2	13.4
sPb-7668	2	13.4-15.2
txp211	2	15.2
OPA7	2	15.5
sPb-3086	2	15.5-17.3
sPb-1764	2	15.5-17.3
sPb-9687	2	15.5-17.3
M188881	2	17.3
M343289	2	17.3
sPb-1127	2	17.3
M342329	2	20.9
M340416	2	20.9
M342090	2	20.9
SbRPG136	2	20.9-21.5
sPb-3798	2	21.5
sPb-5347	2	30.2
sPb-8376	2	30.2
M342380	2	32
sPb-7177	2	32-36.2
sPb-8897	2	32-36.2
sPb-5643	2	32-36.2
umc55	2	36.2
sPb-0364	2	40.1
sPb-5224	2	40.1-42.3
sPb-4081	2	42.3
msbcir238	2	43.6
sPb-8616	2	43.6-44.8
sPb-4419	2	43.6-44.8
gpsb087	2	44.8
M187382	2	47
M340431	2	47-47.3
M342471	2	47-47.3
sPb-7695	2	47-47.3
sPb-1920	2	47.3
sPb-6434	2	47.6
sPb-6288	2	47.6-47.9
sPb-4970	2	47.9
M340888	2	50.5
M343120	2	50.9
M343067	2	50.9
sPb-7882	2	54
M343086	2	57.8
M188424	2	57.8
M342358	2	57.8
M188643	2	57.8-58.6
M188479	2	58.6
M342759	2	58.6
M342673	2	58.6
sPb-0350	2	58.6-60
M340532	2	60
M342498	2	60-66.3
sbAGAB03	2	66.3
msbcir312	2	66.3-71.5
M341108	2	71.5
M188174	2	71.5
M187697	2	71.5-74.1
M188348	2	71.5-74.1
sPb-1970	2	74.1
M187871	2	75
M187894	2	75
M188335	2	78.8
msbcir339	2	86.2
M189020	2	86.2
txp1	2	88.8
M342762	2	91.4
sPb-3917	2	92.8
sPb-2568	2	96.8
sPb-3361	2	99.3
M340414	2	99.3-99.6
M342409	2	99.3-99.6
M340589	2	99.3-99.6
sPb-4862	2	99.6
sPb-2229	2	100.2
sPb-6424	2	102.2
sPb-1925	2	102.8
sPb-8706	3	0
SSmsbcir78	3	1.3
sPb-8568	3	3
sPb-0363	3	4.3
M342700	3	6
M189270	3	6
sPb-5454	3	6.4
M199861	3	6.4-6.7
M340963	3	6.7
M340747	3	9.1
M342200	3	9.1
M188917	3	12.9
M342283	3	12.9
gpsb012	3	15.5
sPb-2309	3	15.5-15.8
sPb-6714	3	15.5-15.8
sPb-2461	3	15.5-15.8
sPb-5594	3	15.5-15.8
M341408	3	15.5-15.8
umc124	3	15.8
M342808	3	15.8
sPb-1906	3	16.5
sPb-4915	3	16.5
sPb-6982	3	16.5-17.5
sPb-2055	3	17.5
sPb-1669	3	17.5
sPb-0656	3	17.5-17.8
M188933	3	17.5-17.8
M188681	3	18.1
M340763	3	18.1
M188657	3	18.1
M341540	3	18.1-19.1
SBRPG846	3	19.1
M342547	3	20.2
sPb-0319	3	22
M341223	3	24.4
sPb-5409	3	25
txp215	3	25-25.8
sPb-9135	3	25.8
M187276	3	28.4
sPb-6857	3	29.9
M340732	3	36.9
sPb-9388	3	37.5
SbRPG106	3	37.5-45.1
sPb-4226	3	45.1
gpsb086	3	45.1-51.5
sPb-2562	3	51.5
sPb-9076	3	64.5
sPb-7688	3	72.4
sPb-5108	3	73.4
sPb-1362	3	73.4
sPb-6122	3	73.7
sPb-1137	3	75.2
msbcir224	3	77.2
txp33	3	77.2
gap236	3	80.3
sPb-9779	3	80.3-82.1
M187546	3	80.3-82.1
sPb-5922	3	82.1
csu58	3	85
M340384	3	85-85.7
M341885	3	85-85.7
M340852	3	85-85.7
M342663	3	85-85.7
M340802	3	85-85.7
M188114	3	85-85.7
txp31	3	85.7
msbcir276	3	88.3
sPb-2209	3	95.9
sPb-3965	3	101.5
sPb-1496	3	102.1
sPb-9139	3	106.1
msbcir314	3	106.1
sPb-1725	3	108.3
sbAGEO1	3	110.2
sPb-1480	3	110.2-117
M341446	3	117
M341571	3	117
M188311	3	123.2
msbcir225	3	123.2-127.7
txp38	3	127.7
M188846	3	127.7-130.5
M342704	3	127.7-130.5
sPb-6013	3	127.7-130.5
txp34	3	130.5
bnl5.37	3	131.9
sPb-3228	3	131.9-133.6
sPb-6925	3	131.9-133.6
M340973	3	133.6
M342779	3	133.6
M342567	3	135
M188347	3	135
M188920	3	135
M342305	3	135
sPb-9894	3	137.2
sPb-6770	3	141.4
sPb-4074	4	0
sPb-7493	4	0-1
sPb-8446	4	1
sPb-2739	4	1-2.3
msbcir340	4	2.3
sPb-4718	4	2.9
sPb-4233	4	6
sPb-7042	4	6-9.2
gpsb050	4	9.2
sPb-1853	4	15.8
msbcir323	4	15.8
M187763	4	15.8
sPb-1932	4	18.7
M187985	4	18.7-21.9
M188323	4	21.9
M200413	4	21.9-26.7
RZ599	4	26.7
M188005	4	27.7
M188903	4	27.7
sPb-2944	4	30.5
sPb-6547	4	30.5
sPb-2842	4	34.7
M340930	4	36.2
M187716	4	43.6
M187502	4	45
sPb-8488	4	46.8
M343007	4	49.2
sPb-7534	4	49.2-50.5
txp12	4	50.5
M187661	4	52.5
sbAGGO2	4	64.3
RZ166	4	64.7
M340886	4	64.7
M341851	4	64.7
M340482	4	64.7
M340990	4	64.7-68.9
sPb-2084	4	64.7-68.9
sPb-0854	4	64.7-68.9
sPb-9041	4	64.7-68.9
M200347	4	68.9
umc68	4	84
sPb-4649	4	84-85.3
M340664	4	85.3
M342464	4	85.3
M342470	4	85.6
M187539	4	85.6
gpsb073	4	85.6-87.3
txp24	4	87.3
M340375	4	89.7
M341949	4	89.7
csu26	4	89.7
M342928	4	92.2
M342010	4	92.2-93.4
M342065	4	93.4
txp327	4	93.4-95.6
txp60	4	93.4-95.6
msbcir232	4	95.6
sPb-8100	4	96.8
M187223	4	96.8-99.7
M340952	4	96.8-99.7
M187170	4	96.8-99.7
M187207	4	96.8-99.7
M188305	4	96.8-99.7
M342916	4	96.8-99.7
M188710	4	99.7
gpsb045	4	105.7
M342320	4	113.6
M342191	4	113.6
M341902	4	113.6
M342643	4	113.6
M187461	4	113.6
M187118	4	113.6-114.9
sPb-4692	4	114.9
M340433	4	114.9
gpsb028	4	117.9
txp21	4	119.4
sPb-0110	4	119.8
M341593	4	119.8-120.5
M341500	4	120.5
msbcir329	5	0
M188451	5	0
gpsb159	5	1.3
M341693	5	2
sPb-4041	5	2
sPb-0906	5	2.9
txp65	5	8.3
sPb-0381	5	8.3-11
sPb-7047	5	11
sPb-5256	5	11
gpsb84	5	15.5
M188102	5	15.5
M340916	5	15.5-16.3
sPb-5692	5	15.5-16.3
gpsb005	5	16.3
M342865	5	16.3-18.1
sPb-4131	5	16.3-18.1
sPb-3977	5	18.1
sPb-5317	5	18.1-20.1
sPb-1282	5	18.1-20.1
M188898	5	18.1-20.1
msbcir248	5	18.1-20.1
sPb-5390	5	18.1-20.1
sPb-8247	5	20.1
sPb-0510	5	20.1
umc8	5	20.1
gpsb017	5	20.1
gpsb165	5	20.1
sPb-5408	5	20.1-25.2
sPb-9080	5	20.1-25.2
sPb-3995	5	25.2
sPb-0932	5	40.1
sPb-1989	5	52
M187365	5	54.3
M340444	5	60.3
M340397	5	60.3
sPb-6787	5	60.3-61.2
M340953	5	60.3-61.2
sPb-5399	5	60.3-61.2
M189058	5	60.3-61.2
sPb-6861	5	60.3-61.2
txp15	5	61.2
M340502	5	61.2
M340464	5	61.2
M341521	5	61.2
sPb-6341	5	62.6
M188512	5	63.3
M341155	5	64.4
sPb-7893	5	64.4-64.7
sPb-9312	5	64.4-64.7
sPb-2187	5	64.4-64.7
M341517	5	64.4-64.7
sPb-8470	5	64.4-64.7
M188205	5	64.7
sPb-9054	5	64.7
M343065	5	68.8
M188878	5	69.4
sPb-4086	5	69.4-70.8
M342398	5	69.4-70.8
csu166	5	70.8
sPb-6855	5	72.8
sPb-7106	5	73.8
gpsb003	5	77.9
txp23	5	80.2
M188834	5	85.5
gpsb176	5	88.3
SbRPG608	5	94.9
sPb-9490	5	98.8
sbKAFGK1	5	102.5
sPb-2570	5	102.5-105.6
sPb-9858	5	102.5-105.6
sPb-1181	5	105.6
sPb-2161	5	109.3
M342033	5	109.3
M343312	5	109.3-111.2
M341274	5	109.3-111.2
M342046	5	109.3-111.2
M340547	5	109.3-111.2
sPb-3418	5	111.2
sPb-5562	5	111.2-111.9
sPb-7892	5	111.2-111.9
msbcir222	5	111.9
SSmsbcir120	5	114
gpsb032	5	118.3
sPb-1677	6	0
sPb-9772	6	0
sPb-1491	6	0-5.4
msbcir211	6	5.4
M342640	6	5.4
sPb-8793	6	9
sPb-3644	6	9-9.7
cdo456	6	9.7
sPb-9511	6	22.5
sPb-8963	6	25
txp6	6	26.5
M340448	6	31.5
M187805	6	34.8
sPb-8362	6	34.8-40.3
sPb-5564	6	34.8-40.3
sPb-6017	6	34.8-40.3
M342664	6	34.8-40.3
gap7	6	40.3
gap72	6	40.3
sPb-5506	6	40.3-43.1
sPb-7660	6	40.3-43.1
M187589	6	40.3-43.1
M342089	6	43.1
M340758	6	43.1
SSmsbcir92	6	43.1
M341530	6	43.1
sPb-4947	6	45.5
sPb-4503	6	47.1
sPb-3019	6	47.1
M341635	6	53.6
sPb-5030	6	61
txp145	6	67.1
sPb-4324	6	67.1
txp265	6	67.1-71.2
txp274	6	67.1-71.2
sPb-1755	6	67.1-71.2
sPb-7777	6	67.1-71.2
gpsb127	6	71.2
M188023	6	71.2
sPb-7290	6	71.2-76.5
M341712	6	76.5
M340945	6	76.5
M341047	6	76.5
M342581	6	76.5-76.8
M342391	6	76.8
M342764	6	76.8-77.5
gpsb069	6	77.5
M341192	6	77.5-80.5
sPb-5802	6	80.5
sPb-7581	6	80.5
umc44	6	84.9
sPb-0255	6	84.9-88.4
bnl10.13	6	88.4
sPb-1721	6	92.2
M187824	6	92.2-94
M189179	6	94
M343162	6	94-95.5
sPb-3962	6	94-95.5
txp95	6	95.5
sPb-6526	6	95.5-96.1
M342082	6	96.1
sPb-5086	6	98.1
M340415	6	98.1
sPb-9830	6	98.1-98.8
sPb-5212	6	98.8
sPb-8954	6	98.8
sPb-9422	6	98.8-99.1
sPb-0581	6	99.1
sPb-7627	6	99.1
sPb-1657	6	99.1
sPb-8410	6	99.1-102.4
sPb-9667	6	102.4
M187362	6	104.5
gpsb169	6	107.5
SbRPG225	6	107.8
M340483	6	107.8-108.9
M188251	6	107.8-108.9
M341110	6	108.9
gpsb019	6	108.9-109.2
M188096	6	108.9-109.2
M341392	6	109.2
M342492	6	109.2
M343304	6	109.2
M342678	6	109.8
gpsb148	7	0
msbcir348	7	0.6
umc85	7	9.8
M341299	7	10.5
sPb-1311	7	13.7
sPb-4878	7	24.9
sPb-2566	7	25.2
M342381	7	27.3
gpsb114	7	27.3
sPb-5277	7	29.7
M341472	7	30.3
sPb-8296	7	32.1
SbRPG22	7	34.1
sPb-1244	7	39
sPb-0508	7	39.4
sPb-3708	7	39.4
sPb-7531	7	39.4
sPb-0571	7	39.7
sPb-6252	7	40.5
sPb-2757	7	40.5
sPb-1414	7	40.5
sPb-7992	7	42.4
gap342	7	45.1
gpsb010	7	45.8
M343313	7	51.7
sPb-6863	7	52.3
sPb-7687	7	52.3
sPb-3541	7	52.6
sPb-9206	7	52.9
sPb-8340	7	52.9
gpsb031	7	58.5
msbcir246	7	62.1
sPb-8251	7	66.2
sPb-4179	7	66.2
sPb-9007	7	66.5
msbcir300	7	72.5
M340509	7	72.5
sPb-9351	7	86.1
txp295	7	86.4
sPb-6927	7	92.2
sPb-3258	7	95.2
sbAGAB02	7	95.6
sPb-5688	7	95.9
sPb-9750	7	96.5
M341979	7	96.5
bnl5.59	7	97.1
sPb-6798	7	98.9
sPb-8608	7	99.9
sPb-9299	8	0
txp273	8	2.1
gpsb041	8	5.4
gpsb104	8	11.9
gpsb023	8	11.9-14.2
M188849	8	14.2
SbRPG931	8	21.4
sPb-1130	8	24.3
sPb-5054	8	24.3-25.4
M341589	8	25.4
sPb-7630	8	25.4-28.4
sPb-5825	8	28.4
sPb-3247	8	32.6
sPb-8260	8	32.6-34.6
M341597	8	34.6
M343025	8	39.2
M343001	8	39.2
sPb-9279	8	39.2-42.6
M341867	8	42.6
sPb-7856	8	42.6-44.7
msbcir240	8	42.6-44.7
sPb-4768	8	44.7
M340629	8	50.9
M340408	8	50.9
M341359	8	50.9
sPb-2140	8	50.9-52.9
sPb-4200	8	50.9-52.9
sPb-2474	8	50.9-52.9
sPb-8057	8	50.9-52.9
sPb-3195	8	50.9-52.9
SbRPG125	8	52.9
sPb-9242	8	56.2
M342657	8	56.2-58.1
gpsb067	8	58.1
sPb-4934	8	58.1-58.8
sPb-5980	8	58.8
sPb-2271	8	58.8-59.5
sPb-4432	8	58.8-59.5
sPb-8059	8	58.8-59.5
M187350	8	58.8-59.5
sPb-0435	8	59.5
sPb-3014	8	61.5
sPb-9762	8	65.1
sPb-3236	8	65.1
sPb-5886	8	65.1-65.9
sPb-0325	8	65.1-65.9
sPb-0441	8	65.9
sPb-6807	8	65.9
sPb-3312	8	66.2
sPb-1265	8	66.2
sPb-3189	8	69.2
txp354	8	69.2-72.7
sPb-0258	8	72.7
gpsb103	8	80.9
msbcir337a	8	80.9-85.7
sPb-0856	8	80.9-85.7
sPb-7375	8	85.7
txp18	8	87.6
txp321	8	87.6
msbcir304a	8	87.6
sPb-6935	8	87.9
sPb-3715	8	88.9
gpsb002	8	91
txp105	8	96.5
gpsb123	8	96.5-101
M343181	8	101
M188408	8	106.8
M188523	8	106.8-107.9
M342880	8	107.9
M188830	8	107.9
M340454	8	107.9
sPb-8363	8	107.9-109.3
sPb-7220	8	108.6
sPb-0289	8	108.6-110
sPb-2487	8	108.6-110
sPb-6960	8	108.6-110
sPb-8384	8	108.6-110
sPb-6918	8	108.6-110
M187818	8	110
sPb-5401	8	110-111.8
sPb-1051	8	111.8
sPb-1291	8	114.3
sPb-4614	9	0
SbRPG950	9	2.5
sPb-0445	9	8.7
sbAGEO3	9	11.1
umc62	9	11.1-11.5
M187494	9	11.5
M343363	9	12.3
M188061	9	14.6
sPb-7460	9	15.2
sPb-7686	9	15.5
gpsb020	9	15.5
M343231	9	15.5-19.4
sPb-2968	9	15.5-19.4
sPb-1732	9	15.5-19.4
sPb-0852	9	15.5-19.4
sPb-4006	9	15.5-19.4
M189112	9	19.4
M188652	9	19.4
M342540	9	19.4
M342839	9	22.8
sPb-6089	9	22.8-24.3
gpsb079	9	22.8-24.3
M340730	9	22.8-24.3
M340810	9	22.8-24.3
sPb-1991	9	24.3
umc38	9	27.9
sPb-4933	9	37.9
M341480	9	42.5
SbRPG743	9	42.5-43.5
M188412	9	42.5-43.5
sPb-0975	9	42.5-43.5
sPb-4416	9	42.5-43.5
M340974	9	43.5
sPb-8542	9	47.3
sPb-8777	9	49
M340536	9	49.7
sPb-3298	9	51.5
sPb-6748	9	51.5-52.2
M188560	9	52.2
sPb-9306	9	53.5
sPb-8764	9	56.2
sPb-1324	9	57.7
sPb-8873	9	57.7
sPb-4786	9	57.7
sPb-6852	9	57.7
sPb-6280	9	57.7-61.8
sPb-6043	9	57.7-61.8
sPb-5055	9	57.7-61.8
M188501	9	57.7-61.8
M342028	9	57.7-61.8
M341817	9	57.7-61.8
sPb-5312	9	57.7-61.8
sPb-3158	9	57.7-61.8
sPb-9272	9	57.7-61.8
SbRPG821	9	61.8
M342543	9	67
M341251	9	67-67.3
M342741	9	67.3
M341021	9	67.3
M342494	9	67.3
M187902	9	67.3-67.9
msbcir337b	9	67.9
msbcir317	9	67.9
M188207	9	67.9
sPb-7193	9	79.9
sPb-0005	9	79.9-84.1
gap42	9	84.1
M340587	9	91.3
M342280	9	91.6
M341115	9	91.6
umc64	9	91.6-92.3
sPb-6515	9	92.3
sPb-0303	9	98.3
sPb-7367	9	98.3-100.8
sPb-7955	9	98.3-100.8
sPb-8368	9	98.3-100.8
sPb-9091	9	98.3-100.8
M340964	9	98.3-100.8
sPb-9410	9	98.3-100.8
sPb-4787	9	98.3-100.8
sPb-9962	9	98.3-100.8
sPb-6506	9	100.8
M188934	9	104.1
M341036	9	104.1
gap85	9	104.1-105.3
sPb-8366	9	105.3
SbRPG917	10	0
sPb-5281	10	0-1.1
sPb-8306	10	0-1.1
M340704	10	1.1
sPb-1945	10	6.1
WAXY6	10	10.3
msbcir331	10	10.9
msbcir324	10	10.9
M189136	10	10.9
M342557	10	22.4
M187940	10	22.4-25
sPb-6720	10	22.4-25
gpsb027	10	25
SbRPG921	10	25-28.6
sPb-9517	10	28.6
sPb-8357	10	29.4
umc113	10	30.7
sPb-3828	10	35.8
M341294	10	35.8
sPb-1104	10	35.8-38.7
sPb-5917	10	38.7
sPb-2149	10	50.3
sPb-0494	10	52.7
sPb-1962	10	69.3
M340774	10	69.3-71.1
M342244	10	69.3-71.1
M340871	10	69.3-71.1
M188983	10	69.3-71.1
sPb-9999	10	71.1
sPb-6331	10	72.1
M341606	10	80.7
M341123	10	81.3
M187142	10	83.1
txp217	10	84.7
sPb-4121	10	84.7
bnl7.24	10	84.7-85
msbcir283	10	85
sPb-6271	10	85
M340333	10	90.3
sPb-3696	10	92.6
sPb-9682	10	95
sPb-8019	10	98.2
sPb-2935	10	98.2-105.8
sPb-8232	10	98.2-105.8
SbRPG742	10	105.8
M342842	10	114.9
M342954	10	117.2
M340856	10	117.2
M340712	10	117.5
M340495	10	117.5
gap1	10	117.5
sPb-0859	10	124.4
msbcir262	10	126.2
msbcir227	10	126.2
sPb-0162	10	126.2
M343252	10	138.7
M342053	10	138.7
M342566	10	138.7
RZ143	10	143.8
sPb-4588	10	147.5
sPb-5814	10	147.5
gpsb145	10	148.4
