# Supplementary material for: A consensus genetic map of sorghum that integrates multiple component maps and high-throughput Diversity Array Technology (DArT) markers
Source: BMC Plant Biol. 2009 Jan 26;9:13. doi: 10.1186/1471-2229-9-13 (PMC2671505; doi:10.1186/1471-2229-9-13)
Supplement: Additional file 2 — Multicopy marker summary. Excel spreadsheet containing details of the total numbers of multicopy markers identified per chromosome on the sorghum DArT consensus map [file 1471-2229-9-13-S2.xls]

## Sheet: Sheet1
Additional File 2. Summary of the number of multicopy markers identified per chromosome on the sorghum DArT consensus map
LG	SBI-01	SBI-02	SBI-03	SBI-04	SBI-05	SBI-06	SBI-07	SBI-08	SBI-09	SBI-10	Totals
SBI-01		4	0	0	0	0	1	0	1	2	8
SBI-02	4		0	1	2	1	2	1	0	2	13
SBI-03	0	0		0	1	0	1	0	0	1	3
SBI-04	0	1	0		1	1	1	3	0	0	7
SBI-05	0	2	1	1		0	2	1	0	2	9
SBI-06	0	1	0	1	0		0	0	0	0	2
SBI-07	1	2	1	1	2	0		0	0	2	9
SBI-08	0	1	0	3	1	0	0		1	1	7
SBI-09	1	0	0	0	0	0	0	1		0	2
SBI-10	2	2	1	0	2	0	2	1	0		10
Totals	8	13	3	7	9	2	9	7	2	10	70
