# Supplementary material for: A consensus genetic map of sorghum that integrates multiple component maps and high-throughput Diversity Array Technology (DArT) markers
Source: BMC Plant Biol. 2009 Jan 26;9:13. doi: 10.1186/1471-2229-9-13 (PMC2671505; doi:10.1186/1471-2229-9-13)
Supplement: Additional file 3 — Locus positions in the consensus map. Excel spreadsheet containing a list of all consensus map loci and their features; data include the chromosome and position of each locus, details of which component map each locus was mapped in, and multicopy marker details. [file 1471-2229-9-13-S3.xls]

## Sheet: Sheet1
Marker	LG	cM (range)	Marker mapped in	# maps	Multicopy	Multicopy alternative
isu62	1	0	TAMU only	1
sPb-1040	1	1.8	CIRAD	2
M188427	1	3.3	CIRAD	2
sPb-7015	1	0-10	S5	2	x	Maps to SBI-02 (223cM) in S4
cdo457	1	6.5	TAMU only	1
bnl6.25	1	6.5-9.6	TAMU only	1
isu70	1	9.6	TAMU only	1
sPb-8325	1	9.6	CIRAD	2
umc84	1	9.6	Bridge	3
txp78	1	9.6	S2	1
sPb-0939	1	9.6	S4	2	x	Maps to SBI-10 (132cM) in S2
sPb-4492	1	9.6	S4	1
sPb-6160	1	9.6	S4	1
sPb-5611	1	9.6	S4	1
sPb-8237	1	9.6	S4	1
sPb-5668	1	9.6	S4	1
sPb-0602	1	9.6-13	S4	1
sPb-1524	1	9.6-13	TAMU only	1
ST1380	1	9.6-13	S2	1
sPb-6144	1	9.6-13	TAMU only	1
sPb-5015	1	9.6-13	TAMU, S2, S4	3
sPb-8773	1	9.6-13	TAMU, S2, S4	3
umc161	1	13	TAMU only	1
gap256	1	13.8-14.5	TAMU only	1
gap42	1	13.8-14.5	TAMU only	2	x	Maps to SBI-09 (42.1cM) in CIRAD
sPb-6201	1	13.8-15.2	TAMU, S2	2
sPb-2583	1	13.8-15.2	TAMU, CIRAD	4
sPb-0623	1	13.8-15.2	CIRAD	2
sPb-5521	1	13.8-15.2	CIRAD	2
txp208	1	13.8-15.2	TAMU, CIRAD	3
umc147	1	14.5	TAMU only	1
phyC	1	14.5-15.3	TAMU only	1
SbRPG837	1	15.2	CIRAD	1
txs1082	1	15.3	TAMU only	1
sPb-1882	1	15.5	S2	1
txp325	1	17.4	TAMU, S4	2
txp350	1	17.4	TAMU, S4	2
rz630	1	17.4-18.4	S2	1
sPb-7096	1	18.4	S2, S4	2
sPb-3774	1	18.7	S2	1
sPb-7481	1	18.7	S2, S4	2
msbcir268	1	19.2	CIRAD	1
cup06	1	19.6	TAMU only	1
sPb-1343	1	19.9	S2	2
isu111	1	20.1	TAMU only	1
txs547	1	21.1	TAMU only	1
umc90	1	22.4	TAMU only	1
phyA	1	22.4-23.6	TAMU only	1
bcd808	1	23.6	TAMU only	1
sPb-5605	1	19.9-28.5	S2	1
cdo121	1	23.6-25.2	TAMU only	1
txp302	1	23.6-25.2	Bridge	3
HVHGA1	1	25.2	CIRAD	1
HVGAD1	1	25.2	CIRAD	1
umc107	1	25.2	CIRAD	1
msbcir347	1	25.2	CIRAD	1
msbcir242	1	25.2	CIRAD	1
txp482	1	25.2	TAMU only	1
sPb-3891	1	25.2	CIRAD	2
msbcir228	1	26	CIRAD	1
M340904	1	27.1	CIRAD	2
M342631	1	28.1	CIRAD	2
Str51	1	28.5	S2	1
sbAGFO8	1	29.3	CIRAD	1
umc140	1	29.6	CIRAD	1
sPb-6917	1	30.2	CIRAD	2
sPb-6577	1	34.5	CIRAD	4	x	Maps to SBI-07 (75cM) in S5
sPb-2704	1	30.2-39.6	S4	1
sPb-1694	1	30.2-39.6	S4	1
sPb-4329	1	36.9	CIRAD	2
SbRPG873	1	37	CIRAD	1
umc27	1	37	CIRAD	1
M189295	1	39.8	CIRAD	1
sPb-5315	1	40.3	CIRAD	2
M340898	1	40.8	CIRAD	1
sPb-8041	1	41.1	CIRAD	2
GE52	1	42.9	S2	1
sPb-7398	1	41.7-45.2	S2	1
umc128	1	43.5	TAMU only	1
sPb-6176	1	44.4	CIRAD	2
sPb-3618	1	45.2	CIRAD	2
umc166	1	45.8	TAMU only	1
sPb-8261	1	46.2	S4	1
sPb-2070	1	45.8-46.7	TAMU, S4	2
umc83	1	46.7	Bridge	3
txp357	1	46.3-49.6	TAMU only	1
sPb-4793	1	49.6	CIRAD	2
sPb-6780	1	51.9	S4	1
gpsb089	1	53.8	CIRAD	1
sPb-0422	1	54.1	S4	1
ST1700	1	54.8	S2	1
sPb-2823	1	55.1	Bridge	3
sPb-8794	1	55.1	Bridge	2
umc115	1	55.1-55.8	TAMU only	1
sPb-6061	1	55.1-55.8	S4, S6	2
sPb-8612	1	55.8	TAMU only	1
sPb-3727	1	55.9	CIRAD	3
sPb-1191	1	56.5	CIRAD	2
sPb-3525	1	56.9	CIRAD	2
sPb-6007	1	56.9	S2	1
sPb-0813	1	56.9	S2, S4	2
sPb-4227	1	57.2	TAMU only	1
sPb-4234	1	57.2	CIRAD	2
M187880	1	58.3	CIRAD	2
umc167	1	59.5	TAMU only	1
M187200	1	60.4	CIRAD	2
sPb-2684	1	63.4	CIRAD	2
sPb-8947	1	63.4-65.3	S2, S4	2
sPb-2412	1	63.4-65.3	CIRAD	3
sPb-9216	1	63.4-65.3	CIRAD	2
sPb-0810	1	63.7-65.3	CIRAD	2
CSU653	1	63.7-65.3	TAMU only	1
M188404	1	65.3	CIRAD	1
txp43	1	65.8	Bridge	3
sPb-5808	1	65.5-66.2	S2, S4	2
sPb-9514	1	65.5-66.2	S2, S4	2
sPb-6883	1	65.5-66.2	S2, S4	2
sPb-2058	1	65.5-66.2	S2, S4, S5	3
sPb-0090	1	65.5-66.2	S2, S4 & S6	4	x	Maps to SBI-02 (59cM) in TAMU
sPb-3386	1	65.5-66.2	S2, S4 & S6	4	x	Maps to SBI-02 (59cM) in TAMU
sPb-1170	1	65.5-66.2	S2	1
RG2931a	1	65.5-66.2	S2	1
SSCIR107	1	65.5-66.2	S2	1
SSCIR217	1	65.5-66.2	S2	1
SSCIR74	1	65.5-66.2	S2	1
SSCIR74I	1	65.5-66.2	S2	1
ST525	1	65.5-66.2	S2	1
ST55	1	65.5-66.2	S2	1
txS361	1	65.5-66.2	S2	1
sPb-4420	1	65.5-66.2	S2, S4	3
sPb-9050	1	65.5-66.2	S4	1
ST344	1	66.2	S2	1
txp88	1	65.8-69.5	TAMU, S4, CIRAD	4
txp149	1	67.8	TAMU only	1
PSB33	1	67.8	S2	1
sPb-7229	1	67.8	S4	1
sPb-9930	1	67.8	S4	1
isu73	1	69.5	TAMU only	1
sPb-0232	1	70.2	S2, S4, S5, S6, CIRAD	7
M343356	1	72.5	CIRAD	2
txS1537	1	72.8	S2	1
txS1573	1	72.8-74	S2	1
sPb-8585	1	72.8-74	S2	1
txs1060	1	73.6	TAMU only	1
sPb-0274	1	73.6-74.4	Bridge	4
txs490	1	74.4	TAMU only	1
sPb-5358	1	76.4	Bridge	4
txp32	1	76.4-77.8	Bridge	2
EST14	1	77.1	S2	1
cdo20	1	77.8	TAMU only	1
sPb-2602	1	82.7	CIRAD	2
cdo454	1	84.6	S2	1
sPb-6600	1	84.8	CIRAD	2
isu165	1	84.9	TAMU only	1
sPb-7567	1	84.6-85.9	S2, CIRAD	3
sPb-8492	1	86.6	CIRAD	3
sPb-9560	1	88.8	TAMU only	1
ST1277	1	84.6-97	S2	1
ST1847	1	84.6-97	S2	1
M188582	1	91.8	CIRAD	2
txp37	1	92.4	Bridge	2
sPb-0509	1	92.4	S4	1
sPb-3930	1	92.4	S4	1
M189251	1	91.8-96.7	CIRAD	1
txp182	1	92.4-98.1	CIRAD	1
msbcir304b	1	96.7	CIRAD	1
EST2	1	97	S2	1
isu164	1	97.9	TAMU only	1
sPb-1935	1	97.9-98.3	TAMU only	1
sPb-8883	1	97.9-98.3	TAMU only	1
txp335	1	97.9-98.3	TAMU only	1
sPb-3311	1	96.7-99.7	CIRAD	2
isu44	1	98.3	TAMU only	1
sPb-7031	1	98.3-100.5	TAMU only	1
rz251	1	98.3-100.5	TAMU only	1
msbcir286	1	99.7	CIRAD	1
gpsb173	1	99.7	CIRAD	1
txs1129	1	100.5	TAMU only	1
txs1225	1	105.5	TAMU only	1
umc95	1	105.5-108.9	TAMU only	1
sPb-2683	1	105.5-108.9	S5	1
sPb-3844	1	108.9	TAMU only	1
sPb-5223	1	108.9	TAMU only	1
gap57	1	108.9-109.7	Bridge	2
txp58	1	109.7	Bridge	2
ST1595	1	110.4	S2	1
sPb-3801	1	110.6	S4, CIRAD	4
sPb-9203	1	110.6	S4, S5	2
Str80	1	110.4-112.3	S2	1
Str95	1	110.4-112.3	S2	1
sPb-8423	1	109.7-113.6	CIRAD	2
Str48	1	112.3	S2	1
sPb-5905	1	112.3	Bridge	2
sPb-7958	1	110.4-116.8	S4, CIRAD	3
sPb-4638	1	110.6-116.8	S4, S5	2
sPb-7833	1	110.6-116.8	S4	1
sPb-3103	1	110.6-116.8	S4	4	x	Maps to SBI-02 (10cM) in CIRAD
cdo938	1	112.3-115.1	TAMU only	1
sPb-6083	1	111.6-116.4	CIRAD	2
gpsb051	1	114-116	CIRAD	1
isu51	1	115.1	TAMU only	1
txp75	1	115.1-116	Bridge	3
sPb-2147	1	115.1-116	TAMU only	1
OP-K20C	1	116	TAMU only	1
phyB	1	116	TAMU only	1
M187238	1	118.5	CIRAD	1
txp229	1	116-123.4	TAMU only	1
ST1048-2	1	120.1	S2	1
ST166	1	120.1-123.8	S2	1
MT17	1	123.8	S2	1
M187616	1	125.7	CIRAD	2
sPb-4029	1	125.7	S4	1
txp279	1	125.7	Bridge	2
M343241	1	125.7	CIRAD	2
txs1765	1	127.7	Bridge	2
isu133	1	127.7-130	TAMU only	1
gap36	1	127.7-130	Bridge	2
sPb-8132	1	129.5	S4	1
OP-K20A	1	130	TAMU only	1
cup60	1	129.5-132.6	TAMU only	1
msbcir336	1	132.4	CIRAD	1
sPb-7422	1	132.6	TAMU only	1
sPb-9156	1	132.6	TAMU only	1
cup30	1	135.3	TAMU only	1
cdo1387	1	137.3	TAMU only	1
txp522	1	137.3-137.7	TAMU only	1
txp433	1	137.7	TAMU only	1
txp284	1	137.7-138.5	Bridge	2
txp432	1	138.5	TAMU only	1
txp61	1	138.5-139.7	Bridge	2
isu49	1	138.5-139.7	TAMU only	1
sPb-0277	1	139.7	S2, S4, S5	3
sPb-0746	1	139.7	S5	1
EST15	1	139.7	S2	1
EST40	1	139.7	S2	1
sPb-0383	1	139.7	Bridge	3
sPb-4593	1	139.7	S4, S5	2
txs300	1	139.7	TAMU only	1
sPb-7154	1	139.7-141.1	S2, S4	3
bnl5.09	1	141	Bridge	3
ST1836-1	1	141.1	S2	1
bnl14.28	1	143.2	TAMU only	1
sPb-0233	1	144.8-149	S4, CIRAD	4
M343279	1	152.1	CIRAD	2
SbRPG80	1	155.8	CIRAD	1
txs1625	1	156.8	TAMU only	1
sPb-0725	1	158	S4	1
txp319	1	158	Bridge	2
txp515	1	158.8	TAMU only	1
txp519	1	158.8-159.6	TAMU only	1
rz329	1	159.6	TAMU only	1
txp340	1	159.6	Bridge	3
umc157	1	163.2	TAMU only	1
M342904	1	163.2	CIRAD	1
M340364	1	163.6	CIRAD	1
sPb-1984	1	165.5	S4, S5	2
sPb-4582	1	166.8	TAMU only	1
txs1153	1	166.8-168.1	Bridge	2
sPb-5527	1	166.8-168.1	Bridge	3
sPb-5832	1	166.8-168.1	Bridge	3
sPb-8066	1	166.8-168.1	Bridge	3
sPb-8275	1	166.8-168.1	Bridge	3
sPb-5975	1	166.8-168.1	S2, S4	2
sPb-9314	1	166.8-168.1	S2	1
sPb-1020	1	168.1	Bridge	2
sPb-0494	1	170.5	S4	3	x	Maps to SBI-10 (87cM) IN CIRAD
sPb-6066	1	170.5	S2, S4	2
sPb-1060	1	172.2	Bridge	3
Str37	1	172.2-173.6	S2	1
sPb-7331	1	170.5-175.7	S4	1
sPb-3577	1	173.6	Bridge	3
sPb-7611	1	172.2-176.1	TAMU, S2, S5, CIRAD	6
ST1421	1	174.8	S2	1
rz273	1	175.7	TAMU only	1
sPb-3861	1	175.7	S4	1
msbcir306	1	176.1	CIRAD	1
sPb-7850	1	175.7-179.6	S4	1
txp248	1	179.6	Bridge	2
sPb-9065	1	179.6-181.7	TAMU only	1
sPb-2729	1	179.6-182.5	S4	1
sPb-4435	1	181.7	Bridge	5
gpsb129	1	182	CIRAD	1
M340373	1	182	CIRAD	2
FC-6	1	182.3	S2	1
GE32	1	182.3	S2	1
SSCIR73	1	182.3	S2	1
SSCIR87	1	182.3	S2	1
ST1200-2	1	182.3	S2	1
sPb-8743	1	181.7-183.2	Bridge	3
txp316	1	181.7-183.2	Bridge	2
AW747649	1	181.7-183.2	TAMU only	1
sPb-1050	1	181.7-183.2	TAMU only	1
txp46	1	183.2	TAMU only	1
umc164	1	191.8	TAMU only	1
sPb-7549	2	0	CIRAD	5	x	Maps to SBI-07 (132cM) in S4
txp96	2	0	TAMU only	1
sPb-4855	2	0	CIRAD	2
sPb-7657	2	0	CIRAD	2
sPb-7984	2	0	S5	1
txs1267	2	0-4.3	TAMU only	1
txp197	2	0-4.3	TAMU only	1
M341662	2	2.7	CIRAD	2
M200042	2	2.7	CIRAD	1
M341592	2	3.6	CIRAD	1
msbcir266	2	3.6	CIRAD	1
txp63	2	4.3	TAMU only	1
gpsb011	2	6.5	CIRAD	1
sPb-2754	2	6.5	CIRAD	2
gpsb174	2	6.5-9.9	CIRAD	1
M187772	2	9.9	CIRAD	2
sPb-1631	2	12	S5	2	x	Maps to SBI-05 (117.8cM) in TAMU
sPb-0909	2	10-15	S2	2
sPb-3103	2	12.5-15	CIRAD	2	x	Maps to SBI-01 (113.7cM) in S4
txp25	2	15	CIRAD	3	x	Maps to SBI-04 (99cM) in S2
M342927	2	14.6-15.6	CIRAD	2
gpsb178	2	14.6-15.6	CIRAD	1
M342711	2	14.6-15.6	CIRAD	1
sPb-8345	2	14.6-15.6	CIRAD	2
M340957	2	15.6	CIRAD	2
M341741	2	16.2	CIRAD	2
sPb-1209	2	18	TAMU only	1
txp80	2	18-19.7	S2	1
txp297	2	18-19.7	TAMU, S4	2
msbcir223	2	19.7	CIRAD	1
sPb-7668	2	19.7	CIRAD	2
txp84	2	20.5-24.1	TAMU only	1
txp211	2	20.5-24.1	TAMU, S4, CIRAD	4
sPb-6689	2	20.5-24.1	TAMU only	1
sPb-4864	2	20.5-24.1	S4	1
txp50	2	20.5-24.1	Bridge	2
isu67	2	20.5-24.1	TAMU only	1
OPA7	2	22.8	CIRAD	1
sPb-1764	2	24.3	CIRAD	3
sPb-3086	2	24.3	S2, CIRAD	3
M343289	2	25.8	CIRAD	1
SSCIR214	2	25.9	S2	1
SbRPG136	2	31.9-32.9	CIRAD	1
txp304	2	36.8	Bridge	2
sPb-1127	2	37.9	S4, CIRAD	3
sPb-9687	2	37.9	S4, CIRAD	4
M340416	2	37.9-47.5	CIRAD	1
M342090	2	37.9-47.5	CIRAD	1
M342329	2	37.9-47.5	CIRAD	2
sPb-3798	2	37.9-47.5	S6, CIRAD	4
sPb-8376	2	47.5	CIRAD	2
sPb-5347	2	47.5	CIRAD	2
txs1891	2	50.2	TAMU only	1
M342380	2	50.5	CIRAD	2
sPb-4453	2	50.5-57.5	S4	1
sPb-8897	2	50.5-57.5	S5, CIRAD	4
umc55	2	57.5	CIRAD	1
sPb-8647	2	57.5	S4	1
isu71	2	58.3	TAMU only	1
sPb-5643	2	58.3-59.2	TAMU, CIRAD	3
sPb-1940	2	58.3-59.2	TAMU only	1
txs1164	2	58.3-59.2	TAMU only	1
sPb-0090	2	59	TAMU	4	x	Maps to SBI-01 (66cM) in S2, S4 & S6
sPb-3386	2	59	TAMU	4	x	Maps to SBI-01 (66cM) in S2, S4 & S6
txs1381	2	59.2	TAMU only	1
sPb-9708	2	59.2-63.3	TAMU only	1
sPb-7177	2	59.2-63.3	CIRAD	3
sPb-1046	2	59.2-63.3	S2	1
sPb-5880	2	59.2-63.3	S2	1
sPb-5224	2	63.3	Bridge	5
sPb-0364	2	63.3-64.8	Bridge	3
sPb-6360	2	63.3-64.8	TAMU only	1
sPb-7142	2	63.3-64.8	TAMU only	1
sPb-4081	2	64.6	CIRAD	2
txp4	2	64.8	Bridge	2
msbcir238	2	66.3	CIRAD	1
sPb-4419	2	66.3-67	CIRAD	3
sPb-8616	2	67	Bridge	4
ST1309	2	67.1	S2	1
gpsb087	2	68.4	CIRAD	1
isu151	2	69.2	TAMU only	1
txS917b	2	67.7-73.4	S2	1
sPb-8992	2	73.4	S2	1
M340431	2	73.4-74.1	CIRAD	2
M342471	2	73.4-74.1	CIRAD	1
sPb-7695	2	73.4-74.1	S6, CIRAD	4
M187382	2	73.4-74.1	CIRAD	2
ST1664	2	74	S2	1
ST902	2	74	S2	1
sPb-1920	2	74.1	CIRAD	2
sPb-6434	2	73.9-75.6	Bridge	5
sPb-6288	2	73.9-75.6	CIRAD	4	x	Maps to SBI-10 (97.8cM) in S4 & S6
txp201	2	73.9-75.6	TAMU only	1
txp72	2	73.9-75.6	TAMU only	1
txp3	2	73.9-75.6	Bridge	2
sPb-4970	2	73.9-75.6	Bridge	6
cup74	2	73.9-75.6	TAMU only	1
txp55	2	73.9-75.6	TAMU only	1
sPb-6693	2	75.4	S4	1
rz413	2	75.6	TAMU only	1
txS645c	2	74.75-79.9	S2	1
txs1639	2	77.8	TAMU only	1
sPb-6724	2	77.8	TAMU only	1
M343067	2	78	CIRAD	2
M340888	2	78	CIRAD	2
M343120	2	78	CIRAD	1
FC40b	2	79.9	S2	1
txp19	2	80	TAMU only	1
txp283	2	80-82	TAMU only	1
txp13	2	82	TAMU, S4	2
sPb-7882	2	82.4	CIRAD	2
isu94	2	85.1	TAMU only	1
M188424	2	87.1	CIRAD	1
M342358	2	87.1	CIRAD	1
M343086	2	87.1	CIRAD	2
M188643	2	87.1-88.1	CIRAD	2
M188479	2	88.1	CIRAD	2
M342673	2	88.1	CIRAD	2
M342759	2	88.1	CIRAD	1
sPb-0350	2	88.1-89.8	CIRAD	2
M340532	2	89.8	CIRAD	2
txp298	2	92.9	TAMU only	1
M342498	2	89.8-97.7	CIRAD	1
SbAGAB03	2	97.7	Bridge	2
PT6	2	98.2	S2	1
sPb-1784	2	98.3	S2, S4, S6	3
msbcir312	2	97.7-104.2	CIRAD	1
umc139	2	102.2	TAMU only	1
M341108	2	104.2	CIRAD	2
M188174	2	104.2	CIRAD	1
sPb-1017	2	105.3	S2, S4, S6	3
M188348	2	104.2-107.5	CIRAD	2
M187697	2	104.2-107.5	CIRAD	2
sPb-2075	2	107.2	S2, S4, S6	3
sPb-2639	2	107.2	S2, S4, S6	3
sPb-4311	2	107.2	S2, S4, S6	3
sPb-6700	2	107.2	S2, S4, S6	3
sPb-4164	2	107.2-107.5	S2	1
sPb-5088	2	107.2-107.5	S2	1
sPb-1970	2	107.5	CIRAD	2
M187871	2	108.6	CIRAD	2
M187894	2	108.6	CIRAD	1
sPb-5087	2	108.7	Bridge	2
sPb-1684	2	109.6	S4	1
M188335	2	113.4	CIRAD	2
sPb-2484	2	118.6	TAMU only	1
PSB416	2	121.1	S2	1
Str29	2	121.1	S2	1
txp445	2	121.7	TAMU only	1
msbcir339	2	122.7	CIRAD	1
M189020	2	122.7	CIRAD	1
cup29	2	121.7-123.7	TAMU only	1
CB926473	2	123.7	TAMU only	1
sPb-2129	2	123.7	TAMU only	1
umc5	2	123.7	TAMU only	1
txp430	2	123.7	TAMU only	1
txp56	2	123.7-124.2	TAMU, S4	2
isu86	2	123.7-124.2	TAMU only	1
txs1111	2	123.7-124.2	TAMU only	1
umc136	2	123.7-124.2	TAMU only	1
txp1	2	126	Bridge	3
SG-3	2	126.8	S2	1
sPb-7702	2	128.3	S4	1
M342762	2	130.6	CIRAD	2
Str66	2	132.5	S2	1
Sb6-84	2	133	S4	1
sPb-3917	2	133.1	Bridge	4
ST1902	2	136.1	S2	1
umc116	2	133.1-140.7	TAMU only	1
sPb-2568	2	137.4	TAMU, CIRAD	4	x	Maps to SBI-08 (67.1cM) in S4
sPb-0073	2	137.4-140.7	S4	1
txp286	2	137.4-140.7	TAMU only	1
gap84	2	140.7	TAMU only	1
ST623	2	140.9	S2	1
FC28	2	140.7-143.7	S2	1
sPb-3361	2	140.7-143.7	Bridge	8	x	Maps to SBI-07 (26cM) in S4
M340414	2	140.7-143.7	CIRAD	1
M340589	2	140.7-143.7	CIRAD	1
M342409	2	140.7-143.7	CIRAD	2
sPb-4862	2	140.7-143.7	Bridge	5
sPb-2229	2	142.9	CIRAD	2
isu117	2	143.7	TAMU only	1
ST1300	2	142.2-146.1	S2	1
sPb-4444	2	142.2-146.1	S4	1
txp179	2	142.2-146.1	TAMU only	1
sPb-6424	2	145.3	CIRAD	2
isu43	2	145.4	TAMU only	1
sPb-1925	2	145.4-146.7	Bridge	6
sPb-4685	2	145.4-146.7	TAMU only	1
txs284	2	146.7	TAMU only	1
sPb-3834	2	148.2-149.4	S2, S5, S6	5
sPb-5737	2	148.2-149.4	S2, S5, S6	4
sPb-0549	2	149.4	S4	1
sPb-0310	2	150.9	S2	1
sPb-7311	2	150.9	S2	1
txS1855	2	150.9	S2	1
ST336	2	150.9	S2	1
txs443	2	150.9	S2	2	x	maps to SBI-10 (106.2cM) in TAMU
isu66	2	151.7	TAMU only	1
txs1527	2	151.7	TAMU only	1
sPb-1154	2	151.7-153.2	S2	1
sPb-2080	2	151.7-153.2	S2	1
sPb-2360	2	151.7-153.2	S2	1
txS2042b	2	151.7-153.2	S2	1
sPb-3637	2	151.7-153.2	S2	1
sPb-0887	2	151.7-153.2	S2	1
sPb-0863	2	151.7-153.2	Bridge	4
sPb-0971	2	151.7-153.2	Bridge	4
cdo1508	2	151.7-153.2	TAMU only	1
sPb-9511	2	151.7-153.2	S4	3	x	Maps to SBI-06 (30cM) in CIRAD
cdo385	2	151.7-153.2	TAMU only	1
txp428	2	153.2	TAMU only	1
sPb-6009	2	155.1	TAMU only	1
sPb-2424	2	152.45-158	S2	1
sPb-5225	2	152.45-158	S2	1
ST109	2	152.45-158	S2	1
sPb-6663	2	155.1-155.8	S4	1
txp315	2	155.1-155.8	Bridge	2
txs2042	2	155.1-155.8	TAMU, S2	2
txs360	2	155.8	TAMU only	1
sPb-5478	2	155.8	TAMU only	1
txp431	2	156.6	TAMU only	1
txp429	2	158.7	TAMU only	1
txs1925	2	160.5	TAMU, S2	2
MT49	2	158-163.9	S2	1
umc4	2	162.4	TAMU only	1
sPb-4054	2	163.4	S4, S5	2
SG38	2	163.9	S2	1
cdo59	2	165.3	Bridge	2
txS1143	2	165.6	S2	1
sPb-8677	2	165.3-166.8	S2, S6	3	x	Maps to SBI-05 (68cM) in S4
txp100	2	165.3-166.8	TAMU only	1
sPb-3547	2	166.8	TAMU, S2	4
cup26	2	166.8-168.2	TAMU only	1
txp7	2	166.8-168.2	TAMU only	1
umc149	2	166.8-168.2	TAMU only	1
txp207	2	166.8-168.2	Bridge	2
txs1845	2	168.2	TAMU only	1
sPb-1413	2	168.2	Bridge	2
sPb-7153	2	171.3	S4	2
txp296	2	168.2-175.3	TAMU only	1
umc125	2	175.3	TAMU only	1
sPb-0774	2	175.3-175.9	TAMU, S2	2
sPb-8602	2	175.3-175.9	TAMU only	1
sPb-2350	2	175.9	TAMU only	1
umc122	2	175.9-176.6	TAMU only	1
FC10	2	176.3	S2	1
ST359	2	176.3	S2	1
sPb-5286	2	176.6	TAMU only	2
sPb-3683	2	176.6	TAMU only	3
bnl8.37	2	176.6	TAMU only	1
rz395	2	179.3	TAMU only	1
sPb-1533	2	182.3	Bridge	4
isu113	2	182.3-183	TAMU only	1
txs290	2	182.3-183	TAMU only	1
txs283	2	183	Bridge	2
cup40	2	190	TAMU only	1
sPb-4005	2	190-193.8	Bridge	2
sPb-7647	2	190-193.8	S4, CIRAD	4
ST1671	2	193.7	S2	1
txp8	2	193.8	TAMU only	2
cup69	2	198.5	TAMU only	1
txs1610	2	200.6	TAMU only	1
umc168	2	202.5	TAMU only	1
bnl16.06	2	208.1-209.6	TAMU only	1
sPb-8896	2	209.6	Bridge	4
sPb-9190	2	215.4	TAMU only	1
sPb-2833	2	219.6	TAMU only	1
sPb-7015	2	223.32	S4	2	x	Maps to SBI-01 (0-10cM) in S5
sPb-3109	2	229.6	TAMU only	1
sPb-8706	3	0	CIRAD	3
txs333	3	0	TAMU only	1
SSmsbcir78	3	1.7	CIRAD	1
txp456	3	0-4	TAMU only	1
txp496	3	0-4	TAMU only	1
sPb-2249	3	4-4.4	TAMU only	1
sPb-7795	3	4-4.4	TAMU only	1
txp494	3	4.2	TAMU only	1
sPb-8568	3	4.2	CIRAD	2
sPb-0363	3	4.4	CIRAD	2
txp457	3	4.4	TAMU only	1
sPb-5454	3	4.4-6.1	CIRAD	2
umc121	3	4.4-6.1	TAMU only	1
txp266	3	6.1	TAMU only	1
txp228	3	6.1-6.5	TAMU only	1
txs1178	3	6.1-6.5	TAMU only	1
txs31	3	6.1-6.5	TAMU only	1
txp518	3	6.5	TAMU only	1
M189270	3	7.9	CIRAD	1
M342700	3	7.9	CIRAD	2
M199861	3	8.4-8.8	CIRAD	2
M340963	3	8.8	CIRAD	2
txp454	3	9.3	TAMU only	1
txp492	3	11.1	TAMU only	1
M342200	3	11.9	CIRAD	1
M340747	3	11.9	CIRAD	2
M188917	3	16.9	CIRAD	1
M342283	3	16.9	CIRAD	1
txp491	3	17.3	TAMU only	1
gpsb012	3	20.4	CIRAD	1
M341408	3	20.4-20.8	CIRAD	1
sPb-2309	3	20.4-20.8	S2, CIRAD	4
sPb-5594	3	20.4-20.8	CIRAD	3	x	Maps to SBI-07 (80-90cM) in S4
sPb-6714	3	20.4-20.8	CIRAD	3
sPb-2461	3	20.4-20.8	CIRAD	3
M342808	3	20.8	CIRAD	2
umc124	3	20.8	CIRAD	1
sPb-3940	3	21.2	S2, S6	2
sPb-1906	3	21.7	CIRAD	2
sPb-4915	3	21.7	CIRAD	2
sPb-1669	3	23	CIRAD	2
sPb-2055	3	23	CIRAD	3
sPb-0656	3	23-23.8	CIRAD	3
M188933	3	23-23.8	CIRAD	1
M188681	3	23.8	CIRAD	1
M188657	3	23.8	CIRAD	2
M340763	3	23.8	CIRAD	2
M341540	3	23.8-25.1	CIRAD	2
txs1092	3	24.6	TAMU only	1
SBRPG846	3	25.1	CIRAD	1
M342547	3	26.5	CIRAD	2
txp489	3	28.9-30.2	TAMU only	1
sPb-0319	3	28.9-30.2	Bridge	4
M341223	3	28.9-30.2	CIRAD	1
txp451	3	28.9-30.2	TAMU only	1
sPb-5409	3	29.55	CIRAD	2
txp452	3	30.2	TAMU only	1
txp215	3	30.2-31.2	Bridge	3
M187276	3	31.2	CIRAD	2
txp488	3	31.2-32.2	TAMU only	1
RZ543	3	31.2-32.2	S2	1
sPb-6857	3	32.1	S5, S6, CIRAD	4
txp423	3	32.1-36	TAMU only	1
M340732	3	36	CIRAD	1
sPb-9388	3	36.3	S6, CIRAD	3
txs1053	3	38.4	TAMU only	1
SbRPG106	3	36.5-40.5	CIRAD	1
txp485	3	36.5-40.5	TAMU only	1
sPb-6982	3	36.5-40.5	CIRAD	4
sPb-4226	3	36.5-40.5	S2, S4, CIRAD	5
SSCIR165	3	36.5-40.4	S2	1
ST698	3	36.5-40.4	S2	1
BH245389	3	40.1	TAMU only	1
sPb-6690	3	42	TAMU, S4, S5	3
gpsb086	3	40.5-44.1	CIRAD	1
sPb-4639	3	45.4	TAMU only	1
sPb-2562	3	45.4-48.9	S2, S6, CIRAD	5
txs578	3	45.4-48.9	TAMU only	1
txp500	3	45.4-48.9	TAMU only	1
ST1537	3	48.3	S2	1
isu148	3	48.9	TAMU only	1
PSB517	3	51.2	S2	1
sPb-9076	3	51.3	CIRAD	2
txs503	3	51.5	Bridge	2
ST1031	3	53.3	S2	1
BH246082	3	51.5-55.9	TAMU only	1
SG28	3	53.3-55.9	S2	1
rz244	3	55.9-56.6	Bridge	2
txp461	3	55.9-56.6	TAMU only	1
txs1438	3	55.9-56.6	Bridge	2
umc10	3	55.9-56.6	TAMU only	1
sPb-1362	3	55.9-56.6	Bridge	4
sPb-5108	3	55.9-56.6	Bridge	6
sPb-1901	3	55.9-56.6	S4	1
sPb-6122	3	55.9-56.6	Bridge	5
sPb-7688	3	55.9-56.6	CIRAD	2
sPb-1137	3	55.9-56.6	Bridge	6
Sb5-236	3	55.9-56.6	S4	1
txs1162	3	55.9-56.6	TAMU only	1
sPb-5946	3	56.6-57.5	TAMU only	1
sPb-9135	3	57.5-58.3	CIRAD	2
cdo920	3	57.5-58.3	TAMU only	1
sPb-7675	3	58.3	S2	1
SG-51	3	58.3	S2	1
msbcir224	3	59.8-62.8	CIRAD	1
txp33	3	59.8-62.8	Bridge	3
gap236	3	62.8	Bridge	2
sPb-1294	3	58.3-68.4	S2, S4	2
sPb-9779	3	62.8-65.6	CIRAD	3
M187546	3	62.8-65.6	CIRAD	2
isu114	3	65.1	TAMU only	1
sPb-5922	3	65.6	CIRAD	2
txp205	3	65.1-71.1	TAMU only	1
PSB609	3	68.4	S2	1
csu58	3	70	CIRAD	1
M341885	3	70-71.1	CIRAD	2
M342663	3	70-71.1	CIRAD	2
sPb-0357	3	70-71.1	S4	1
M340384	3	70-71.1	CIRAD	1
M340852	3	70-71.1	CIRAD	1
M340802	3	70-71.1	CIRAD	1
M188114	3	70-71.1	CIRAD	1
MT36	3	70.7	S2	1
txp31	3	71.1	Bridge	3
sPb-1700	3	71.1-75.2	TAMU only	1
txp336	3	71.1-75.2	TAMU only	1
txp183	3	75.2	TAMU only	1
msbcir276	3	76.3	CIRAD	1
sPb-8787	3	77.4	S5	1
txp444	3	80.2	TAMU only	1
txs584	3	85.4	TAMU only	1
txp503	3	87.5	TAMU only	1
txS1439	3	70.7-104.5	S2	1
txS536	3	70.7-104.5	S2	1
umc63	3	87.8	TAMU only	1
txp120	3	87.5-89.2	TAMU only	1
umc93	3	87.5-89.2	TAMU only	2
txp435	3	89.2	TAMU only	1
sPb-2209	3	91.6	CIRAD	2
txp2	3	91.7	TAMU only	1
sPb-2246	3	95.7	S4	1
cdo1160	3	98.9	TAMU only	1
txp231	3	98.9-103.2	TAMU only	1
txp436	3	98.9-103.2	TAMU only	1
sPb-3965	3	102.8	CIRAD	2
txp59	3	103.2	TAMU only	1
sPb-1496	3	104	CIRAD	3
ST1176	3	104.5	S2	1
txS307	3	106.7	S2	1
txS545	3	108.9	S2	1
bcd828	3	110.2	TAMU only	1
sPb-9524	3	110.2-111.5	TAMU only	1
cdo470	3	110.2-111.5	TAMU only	1
txp218	3	110.2-111.5	TAMU only	1
txs1175	3	110.2-111.5	TAMU only	1
umc16	3	110.2-111.5	TAMU only	1
umc17	3	110.2-111.5	TAMU only	1
isu121	3	111.5	TAMU only	1
msbcir314	3	112	CIRAD	1
sPb-9139	3	112	CIRAD	2
txS545ls	3	108.9-117.1	S2	1
txp114	3	111.5-115.8	TAMU only	1
txp437	3	115.8	TAMU only	1
sPb-1725	3	116.5	CIRAD	2
ST458	3	117.1	S2	1
sPb-6121	3	121.6	TAMU only	1
sPb-6437	3	121.6	TAMU only	1
sPb-5194	3	123.5	TAMU only	2	x	maps to SBI-05 (64.8cM) in S4
sPb-5655	3	123.5	TAMU only	1
sPb-6466	3	123.5	TAMU only	1
sbAGEO1	3	120.3-126.9	CIRAD	1
txs1927	3	126	TAMU only	1
txs422	3	126	TAMU only	1
BH245191	3	126.9	TAMU only	1
txp438	3	126.9-127.3	TAMU only	1
sPb-1480	3	126.9-127.3	Bridge	4
txp440	3	126.9-127.3	TAMU only	1
txp439	3	127.3	TAMU only	1
sPb-8349	3	127.3-129	Bridge	3
bnl15.20	3	127.3-129	TAMU only	1
txp441	3	127.3-129	TAMU only	1
bcd738	3	129	TAMU only	1
M341446	3	129.7	CIRAD	1
M341571	3	129.7	CIRAD	2
M342704	3	129.7-131.5	CIRAD	1
M188311	3	129.7-131.5	CIRAD	1
txp446	3	131.5	TAMU only	1
txp442	3	131.9	TAMU only	1
S1329	3	132.5	S2	1
sPb-4921	3	133.7	S4, S6	2
sPb-5267	3	133.7	S4	1
RZ444	3	133.7	S2	1
sPb-6882	3	133.7	S4, S6	2
isu166	3	134.5	TAMU only	1
txp447	3	134.5-135.4	TAMU only	1
txs1226	3	135.4	TAMU only	1
msbcir225	3	134.6-137.4	CIRAD	1
txp285	3	136.6	S4, S5	2
ST2032-2	3	137.3	S2	1
txp421	3	137.4	TAMU only	1
txp38	3	137.4-138.7	Bridge	3
txp448	3	138.7	TAMU only	1
RZ538	3	138.8	S2	1
txp449	3	140.1	TAMU only	1
sPb-7186	3	140.1-141.4	Bridge	4
M188846	3	140.1-141.4	CIRAD	1
sPb-6013	3	140.1-141.4	CIRAD	4	x	Maps to SBI-10 (68cM) in S2
txp422	3	140.1-141.4	TAMU only	1
sPb-9977	3	140.1-141.4	Bridge	2
txp420	3	141.4	TAMU only	1
txS301	3	144	S2	1
sPb-4629	3	144.9	Bridge	3
txp34	3	147.8	Bridge	3
txp424	3	147.8-149.9	TAMU only	1
bnl5.37	3	149.1	CIRAD	1
sPb-6925	3	149.9	Bridge	5
sPb-3228	3	149.9	Bridge	4
sPb-6649	3	150.6	Bridge	2
isu68	3	150.6	TAMU only	1
M342779	3	150.7	CIRAD	1
M340973	3	150.7	CIRAD	2
M188347	3	152	CIRAD	1
M342305	3	152	CIRAD	1
M342567	3	152	CIRAD	2
M188920	3	152	CIRAD	1
sPb-9894	3	151.2-154.1	S6, CIRAD	4
txS1075	3	154.6	S2	1
txS1075ls	3	154.9	S2	1
sPb-6770	3	158	CIRAD	2
txp427	3	158.2	TAMU only	1
txp69	3	158.2-162.1	TAMU only	1
txp425	3	162.1	TAMU only	1
Str58	3	162.6	S2	1
CUa1	3	162.1-164.2	TAMU only	1
txp426	3	164.2	TAMU only	1
sPb-8802	3	172.3	Bridge	2
txp506	4	0	TAMU only	1
txp504	4	6.1	TAMU only	1
sPb-9432	4	6.1	TAMU only	1
sPb-6465	4	6.1	S5	1
sPb-2521	4	6.1-10.5	Bridge	2
cdo962	4	6.1-10.5	TAMU only	1
isu47	4	6.1-10.5	TAMU only	1
txs754	4	10.5	TAMU only	1
sPb-4074	4	11.6	S5, CIRAD	4
sPb-6640	4	11.7	S4	1
sPb-7493	4	10.5-16.8	S5, CIRAD	2
sPb-8446	4	10.5-16.8	S5, CIRAD	2
sPb-2739	4	10.5-16.8	Bridge	4
msbcir340	4	15.3	CIRAD	1
sPb-4718	4	16.8	Bridge	5
umc111	4	16.8	TAMU only	1
sPb-1584	4	18.2	S5	1
sPb-4233	4	16.8-25.8	Bridge	5
ST1163-1	4	16.8-25.8	S2	1
cup05	4	21.3-28.8	TAMU only	1
sPb-7042	4	21.3-28.8	CIRAD	2
sPb-5826	4	21.3-28.8	TAMU only	1
SG30	4	27.6	S2	1
gpsb050	4	28.8	CIRAD	1
GE8	4	31.7	S2	1
sPb-6741	4	40.4	S5	1
isu56	4	40.9	TAMU only	1
FC29a	4	41.3	S2	1
FC29c	4	41.3	S2	1
FC29b	4	41.3-43.1	S2	1
NEW-7	4	43.1	S2	1
sPb-3343	4	43.1	S2, S4	2
sPb-6559	4	43.1	S2, S4, S5	3
msbcir323	4	44.2	CIRAD	1
M187763	4	44.2	CIRAD	1
sPb-1853	4	44.2	CIRAD	2
sPb-2009	4	44.3	S2, S4	2
sPb-9468	4	44.3	S2	2	x	Maps to SBI-08 (73cM) in S4
sPb-7256	4	48.7	TAMU only	1
sPb-1932	4	48.7-53.3	Bridge	4
M187985	4	51-53.5	CIRAD	2
sPb-9580	4	53.3	Bridge	3
JH14	4	53.3	S2	1
sPb-6958	4	53.3	Bridge	3
M188323	4	53.5	CIRAD	1
GE2	4	54.4	S2	1
M200413	4	53.5-57.4	CIRAD	2
M188005	4	58.2	CIRAD	1
M188903	4	58.2	CIRAD	2
RZ599	4	58.2	CIRAD	1
sPb-6547	4	60.4	CIRAD	2
sPb-2944	4	60.4	CIRAD	3
sPb-2699	4	63.7	S4	1
sPb-4039	4	63.7	S4	1
sPb-4928	4	63.7	S4	1
sPb-5618	4	63.7	S4	1
sPb-2138	4	63.7	S4, S5	2
sPb-9635	4	63.7	S4	1
sPb-0258	4	63.7	S4	4	x	Maps to SBI-08 (73.4cM) in TAMU, S5 & CIRAD
sPb-0543	4	63.7-64	S4	1
sPb-5276	4	63.7-64	S4	1
sPb-1811	4	63.7-64	S4, S5	2
sPb-6231	4	63.7-64	S4	1
sPb-1841	4	63.7-64	S4, S5	2
sPb-8138	4	63.7-64	S4, S6	2
sPb-8378	4	63.7-64	S4	1
sPb-7210	4	63.7-64	S4, S5	2
sPb-8521	4	63.7-64	S4	1
sPb-9393	4	63.7-64	S4	1
sPb-5742	4	63.7-64	S4, S5	2
sPb-0867	4	63.7-64	S5	1
sPb-1295	4	63.7-64	S5	1
sPb-1798	4	63.7-64	S5	1
sPb-3903	4	63.7-64	S5	1
sPb-4506	4	63.7-64	S5	1
sPb-7274	4	63.7-64	S5	1
sPb-7310	4	63.7-64	S5	1
sPb-9033	4	63.7-64	S5	1
sPb-9359	4	63.7-64	S5	1
sPb-9987	4	63.7-64	S5	3
sPb-8470	4	63.7-64	S5	1	x	Maps to SBI-05 (66.2cM) in CIRAD
sPb-0279	4	64	S4	1
sPb-1574	4	64	S4	1
sPb-5530	4	64	S4	1
sPb-8296	4	64	S4, S5	6	x	Maps to SBI-07 (32cM) in CIRAD
sPb-0703	4	64	S4	2	x	Maps to SBI-08 (25cM) in S5
M340930	4	64.9	CIRAD	1
sPb-2842	4	64-68.7	S5, CIRAD	3
sPb-4661	4	68.2	S6	1
sPb-5220	4	68.7	S5	3
M187716	4	70.8	CIRAD	1
sPb-4851	4	71.4	TAMU only	1
M187502	4	71.9	CIRAD	2
sPb-4343	4	71.9	S2	1
sPb-8488	4	71.9	S2, CIRAD	4
txp12	4	71.4-75.8	Bridge	3
txp343	4	71.4-75.8	Bridge	3
sPb-1147	4	71.4-75.8	Bridge	2
M343007	4	75.2	CIRAD	1
sPb-7534	4	75.8	Bridge	6
M187661	4	76.5	CIRAD	1
FC26	4	75.8-79.2	S2	1
ST977	4	79.2	S2	1
txS1113	4	79.9	S2	1
txS1113ls	4	79.9	S2	1
sPb-4825	4	80.8	S4	1
txs1090	4	83.2	TAMU only	1
sPb-2313	4	83.2	TAMU only	1
sPb-6945	4	83.2	Bridge	2
sPb-8013	4	85	S4	1
sPb-6115	4	85	S4, S5	2
sPb-9303	4	83-87.3	S2, S4, S5	3
EST33	4	85.5	S2	1
ST517	4	85.5-87.3	S2	1
SB1-10	4	87.6	S4, S5	2
sPb-0142	4	88.3	S2	1
sPb-3981	4	88.3	S2	1
sPb-6599	4	88.3	S2	1
sPb-7794	4	88.3	S2	1
sPb-8280	4	87.3-88.3	S2	1
sPb-7324	4	89	S4	1
sPb-9995	4	91.1	S4	1
sbAGGO2	4	93.8	CIRAD	1
RZ166	4	94.4	CIRAD	1
M340886	4	94.4	CIRAD	1
M341851	4	94.4	CIRAD	1
M340482	4	94.4	CIRAD	2
sPb-7216	4	95.7	TAMU only	1
sPb-3838	4	95.7	S4	1
sPb-4734	4	95.7	S4, S6	2
sPb-8337	4	95.7	S4	1
sPb-9684	4	95.7	TAMU only	1
M340990	4	94.4-97.5	CIRAD	1
sPb-2084	4	94.4-97.5	CIRAD	2
sPb-9041	4	94.4-97.5	CIRAD	2
Sb5-214	4	97.1	TAMU only	1
sPb-0854	4	97.1-97.8	Bridge	3
cdo1380	4	97.1-97.8	Bridge	2
sPb-9713	4	97.1-97.8	Bridge	2
isu42	4	97.1-97.8	TAMU only	1
sPb-2689	4	97.8	Bridge	2
txp25	4	98.8	S2	4	x	Maps to SBI-02 (15cM) in CIRAD
txs1072	4	97.8-103.6	TAMU only	1
sPb-9304	4	100.8	S4, S6	2
sPb-4198	4	100.8	S4	1
sPb-4473	4	100.8	S4	1
umc54	4	103.6	TAMU only	1
sPb-4070	4	104.1	S4	1
umc68	4	105.6	CIRAD	1
sPb-4649	4	105.6-106.3	CIRAD	2
isu132	4	106.2	TAMU only	1
M340664	4	106.3	CIRAD	1
M342464	4	106.3	CIRAD	2
M342470	4	106.4	CIRAD	1
M187539	4	106.4	CIRAD	2
gpsb073	4	106.4-107.1	CIRAD	1
sPb-3858	4	106.4-107.1	TAMU only	1
txp177	4	106.2-108	Bridge	2
txp24	4	106.2-108	Bridge	3
txp41	4	106.2-108	Bridge	2
M340375	4	107.8	CIRAD	2
M341949	4	107.8	CIRAD	1
csu26	4	107.8	CIRAD	1
isu35	4	108	TAMU only	1
M342928	4	108.6	CIRAD	1
M342010	4	108.6-109	CIRAD	1
M342065	4	109	CIRAD	2
txp327	4	108-110.6	Bridge	3
txs604	4	110.6	TAMU only	1
sPb-9568	4	110.6-120.7	TAMU only	1
txp60	4	120.7	Bridge	3
msbcir232	4	122.6	CIRAD	1
sPb-8100	4	124.7	CIRAD	2
M187170	4	124.7-129.7	CIRAD	1
M187223	4	124.7-129.7	CIRAD	2
M342916	4	124.7-129.7	CIRAD	1
M187207	4	124.7-129.7	CIRAD	2
M340952	4	124.7-129.7	CIRAD	2
M188305	4	124.7-129.7	CIRAD	2
txp51	4	128.5	Bridge	2
M188710	4	129.7	CIRAD	2
txp212	4	128.5-134.7	TAMU only	1
txs1901	4	134.7	TAMU only	1
gpsb045	4	140.1	CIRAD	1
bcd1427	4	141.7	TAMU only	1
sPb-2832	4	141.7-145	TAMU only	1
txs1103	4	145	TAMU only	1
txp27	4	151.1	TAMU only	1
txp21	4	153	Bridge	3
M341902	4	153.8	CIRAD	2
M342320	4	153.8	CIRAD	1
M342191	4	153.8	CIRAD	1
M342643	4	153.8	CIRAD	1
M187461	4	153.8	CIRAD	1
M187118	4	153.8-156.1	CIRAD	1
txp265	4	155	S4	3	x	Maps to SBI-06 (91cM) in TAMU & CIRAD
sPb-8255	4	155.5	TAMU only	1
sPb-1711	4	155.5	TAMU only	1
sPb-4692	4	156.1	Bridge	4
sPb-8218	4	156.1	TAMU only	1
sPb-6098	4	156.1-156.8	TAMU only	1
sPb-7434	4	156.8	Bridge	2
umc104	4	164.3	TAMU only	1
sPb-5550	4	166.7	S4	1
sPb-0110	4	169.4	CIRAD	2
txs2031	5	0	TAMU only	1
sPb-8599	5	0	S2	2
msbcir329	5	3	CIRAD	1
sPb-8186	5	3	TAMU only	1
M188451	5	3	CIRAD	1
gpsb159	5	4.8	CIRAD	1
sPb-4041	5	5.7	CIRAD	2
M341693	5	5.7	CIRAD	2
sPb-0906	5	7	Bridge	6
txS917	5	9.4	S2	1
sPb-5148	5	9.4-12.6	S2	1
PSB517b	5	9.4-12.6	S2	1
sPb-5890	5	12.6	S2, S6	2
txp65	5	14.4	Bridge	4
FC4a	5	16.7	S2	1
sPb-0381	5	17.3	Bridge	4
sPb-7047	5	18.5	CIRAD	4
sPb-5256	5	18.5	CIRAD	4
sPb-7308	5	18.6	S4	1
gpsb84	5	22.6	CIRAD	1
M188102	5	22.6	CIRAD	1
txp94	5	22.6-23.3	TAMU only	1
M340916	5	22.6-23.3	CIRAD	1
M342865	5	22.6-23.3	CIRAD	2
sPb-5692	5	22.6-23.3	CIRAD	1
gpsb005	5	23.3	CIRAD	1
sPb-4131	5	23.3-25	CIRAD	3
sPb-3977	5	25	CIRAD	3
sPb-2941	5	24.8-26	S2, S4	2
sPb-4313	5	24.5-26.9	TAMU only	1
sPb-8164	5	24.5-26.9	TAMU only	1
sPb-5390	5	25-26.8	CIRAD	5	x	Maps to SBI-08 (28cM) in S2 & S4
sPb-1227	5	25-26.8	S4	1
sPb-2539	5	25-26.8	S4	1
sPb-6627	5	25-26.8	S4	1
sPb-7638	5	25-26.8	S4	1
sPb-9815	5	25-26.8	S4	1
sPb-1282	5	25-26.8	CIRAD	2
sPb-5317	5	25-26.8	CIRAD	1
M188898	5	25-26.8	CIRAD	1
msbcir248	5	25-26.8	CIRAD	1
umc8	5	26.8	CIRAD	1
gpsb017	5	26.8	CIRAD	1
gpsb165	5	26.8	CIRAD	1
sPb-0510	5	26.8	CIRAD	2
sPb-8247	5	26.8	CIRAD	2
txs722	5	26.9	Bridge	2
txs2072	5	26.9-28.9	Bridge	2
txp115	5	26.9-28.9	TAMU only	1
sPb-3290	5	28.8	S4	1
txp30	5	28.9	Bridge	2
sPb-8881	5	29	S4	1
sPb-9080	5	26.8-31.4	CIRAD	1
sPb-5408	5	26.8-31.4	S5, CIRAd	2
PSB600	5	28.9-30.2	S2	1
ST453	5	28.9-30.2	S2	1
RG5804	5	30.2	S2	1
sPb-3995	5	31.4	CIRAD	3	x	Maps to SBI-07 (3.7cM) in S4
sPb-9544	5	32.6	Bridge	3
sPb-5119	5	32.6	S5	1
txp303	5	35.3	Bridge	2
sPb-5805	5	36.5	S4	1
sPb-9009	5	36.5	S2, S4, S5	3
sPb-8316	5	36.5	S4	2	x	Maps to SBI-07 (3.7cM) in S5
umc52	5	39.3	TAMU only	1
sPb-2752	5	44.1	TAMU only	1
sPb-0932	5	45	S4, CIRAD	4
sPb-1989	5	53.5	CIRAD	2
sPb-1253	5	53.5	TAMU only	1
txS387c	5	55.3	S2	1
sPb-1236	5	55.8	TAMU only	1
M187365	5	57.9	CIRAD	2
txp225	5	59.4	TAMU only	1
CDSC146	5	60.4	S2	1
isu120	5	59.4-62.2	TAMU only	1
sPb-5892	5	63.5	Bridge	3
sPb-6787	5	64.1	S2, CIRAD	4
sPb-5399	5	64.1	CIRAD	2
sPb-0368	5	64.1	S4	1
M189058	5	64.1	CIRAD	2
M340464	5	64.1	CIRAD	2
sPb-1047	5	64.1	Bridge	2
isu65	5	64.1	TAMU only	1
M340397	5	64.1	CIRAD	1
M340444	5	64.1	CIRAD	2
isu59	5	64.1	TAMU only	1
sPb-4806	5	64.1	TAMU, S2, S4	3
sPb-5209	5	64.1	TAMU, S2, S4	3
txp299	5	64.1	TAMU only	1
M340953	5	64.1	CIRAD	2
M341521	5	64.1	CIRAD	1
sPb-8306	5	64.1	TAMU only	6	x	Maps to SBI-10 (66cM) in CIRAD
sPb-6861	5	64.1	CIRAD	2
txp14	5	64.1	TAMU only	1
txp15	5	63.5-64.8	Bridge	5
txs387	5	63.5-64.8	Bridge	2
sPb-3845	5	63.5-64.8	TAMU only	1
txs713	5	63.5-64.8	TAMU only	1
M340502	5	63.5-64.8	CIRAD	2
FC4b	5	63.5-64.8	S2	1
sPb-9642	5	64.7	S5	1
sPb-0738	5	64.8	Bridge	2
sPb-6508	5	64.8	S4	1
sPb-3031	5	64.8	Bridge	3
sPb-3766	5	64.8	Bridge	3
sPb-5194	5	64.8	S4	2	x	Maps to SBI-03 (123.5cM) in TAMU
sPb-6341	5	65	CIRAD	2
sPb-4323	5	65	S2	1
M188512	5	65.5	CIRAD	2
sPb-8149	5	65.5	S5	1
M341155	5	66.1	CIRAD	2
M341517	5	66.1-66.3	CIRAD	1
sPb-7893	5	66.1-66.3	S6, CIRAD	4
sPb-9312	5	66.1-66.3	S6, CIRAD	3
sPb-9054	5	66.3	CIRAD	2
sPb-1501	5	67.1	S4	1
sPb-9347	5	67.1-68	S4	1
sPb-6636	5	67.5-68.3	S4	1
sPb-8677	5	68	S4	3	x	Maps to SBI-02 (158cM) in S2 & S6
sPb-1104	5	68.3	S4	4	x	Maps to SBI-10 (81cM) in CIRAD
sPb-6347	5	64.8-71.8	S2, S4	2
sPb-0205	5	64.8-71.8	S2, S4	2
txS645b	5	68.8	S2	1
M343065	5	68.9	CIRAD	1
M188878	5	69.2	CIRAD	1
sPb-6604	5	69.4	S4	1
sPb-8973	5	69.4	S2, S4	2.33333
sPb-8470	5	69.4	CIRAD	2	x	Maps to SBI-04 (64cM) in S5
sPb-4086	5	69.2-70.1	CIRAD	1
M342398	5	69.2-70.1	CIRAD	1
csu166	5	70.1	CIRAD	1
sPb-7203	5	70.1-71.1	TAMU, S2, S4, S5	4
sPb-6323	5	70.1-71.1	TAMU, S2, S4, S5	4
sPb-6855	5	71.1-71.7	S4, CIRAD	2.33333
sPb-7106	5	72	CIRAD	1
sPb-7030	5	73.2	Bridge	3
sPb-1766	5	73.2-73.9	S2	1
sPb-3817	5	73.2-74.6	Bridge	3
gpsb003	5	74.5	CIRAD	1
sPb-1454	5	74.6	Bridge	4
PSB262	5	75.6	S2	1
txp23	5	75.9	Bridge	3
cdo520	5	76.4	S2	1
RG.S1	5	77.9	S2	1
PSB302	5	78	S2	1
sPb-6287	5	79	S5	1
M188834	5	79.7	CIRAD	2
gpsb176	5	81.7	CIRAD	1
SbRPG608	5	86.5	CIRAD	1
sPb-9490	5	89.3	S6, CIRAD	4
SbKAFGK1_I	5	89.3	S4	1
sPb-1740	5	91.8	TAMU only	1
SBKAFGK1	5	89.3-95.7	S4, CIRAD	2
txp123	5	93.1	TAMU only	1
sPb-9858	5	93.1	Bridge	4
sPb-2570	5	93.1	Bridge	3
txp262	5	94.1	TAMU only	1
sPb-1181	5	94.2	CIRAD	1
txp136	5	96.1	TAMU only	1
M342046	5	96.9-98.3	CIRAD	1
M340547	5	96.9-98.3	CIRAD	2
M342033	5	96.9-98.3	CIRAD	2
M341274	5	96.9-98.3	CIRAD	2
M343312	5	96.9-98.3	CIRAD	2
sPb-3418	5	98.3	CIRAD	2
sPb-7892	5	98.3-98.8	S5, CIRAD	3
msbcir222	5	98.8	CIRAD	1
SSmsbcir120	5	100.3	CIRAD	1
gpsb032	5	103.4	CIRAD	1
sPb-1396	5	104.4	Bridge	2
sPb-0873	5	104.4	Bridge	2
sPb-2874	5	104.4	Bridge	3
sPb-1631	5	117.8	TAMU	2	x	Maps to SBI-02 (13.2) in S5
sPb-5562	5	117.8-118.5	CIRAD	1
sPb-1794	5	118.5	TAMU only	1
sPb-1602	6	0	TAMU only	1
sPb-4183	6	2.3	S4	1
sPb-9772	6	2.7	CIRAD	2
sPb-1677	6	2.7	CIRAD	2
sPb-4902	6	0-5.6	TAMU only	1
txp521	6	0-5.6	TAMU only	1
sPb-1491	6	5.6	Bridge	4
sPb-4937	6	7.3	S4	1
M342640	6	8.5	CIRAD	1
msbcir211	6	8.5	CIRAD	1
sPb-5182	6	7.3-15.5	S4	1
sPb-8793	6	12.5	CIRAD	2
sPb-3644	6	12.5-13.2	CIRAD	2
sPb-2551	6	17.9	Bridge	4
MT2	6	17.9	S2	1
cdo456	6	17.9-22.8	S2, CIRAD	2
sPb-3539	6	22.8	S4	1
ST1807	6	27.5	S2	1
sPb-8963	6	30	CIRAD	2
sPb-9511	6	30	CIRAD	2	x	Maps to SBI-02 (152cM) in S4
txp6	6	31.6	Bridge	4
M340448	6	37.7	CIRAD	2
sPb-8422	6	40.3	S4	1
cdo718	6	41.2	TAMU only	1
M187805	6	41.7	CIRAD	1
sPb-8198	6	41.7-48.3	S4	1
sPb-8362	6	41.7-48.3	S4, CIRAD	4
sPb-5564	6	41.7-48.3	S4, CIRAD	4
sPb-6017	6	41.7-48.3	CIRAD	2
sPb-7169	6	45.5	S4	1
sPb-1395	6	45.5	S4	1.33333
BG050402	6	46	TAMU only	1
gap7	6	48.3	CIRAD	1
gap72	6	48.3	CIRAD	1
M187589	6	48.3-51.8	CIRAD	1
sPb-7660	6	48.3-51.8	CIRAD	3
sPb-5506	6	48.3-51.8	CIRAD	3
M342089	6	51.8	CIRAD	1
SSmsbcir92	6	51.8	CIRAD	1
M341530	6	51.8	CIRAD	1
isu142	6	52.4	TAMU only	1
sPb-4947	6	54.7	CIRAD	2
sPb-4503	6	56.6	CIRAD	1
sPb-3019	6	56.6	CIRAD	2
sPb-3837	6	57.9	Bridge	3
sPb-2457	6	57.9	Bridge	3
sPb-8425	6	57.9	Bridge	3
sPb-9146	6	60	S4	1
umc119	6	61.2	TAMU only	1
M341635	6	64.5	CIRAD	2
Str1	6	64.6	S2	1
MT8	6	67.4	S2	1
cup36	6	70.2	TAMU only	1
sPb-5030	6	73.5	Bridge	5
SG2	6	76.1	S2	1
txS1206	6	76.1	S2	1
isu138	6	76.8	TAMU only	1
sPb-2463	6	80	TAMU only	1
sPb-1543	6	85.2	Bridge	3
sPb-4324	6	86.7	CIRAD	1
txp145	6	86.7	Bridge	4
umc53	6	88.4	TAMU only	1
txs1030	6	88.4-89.1	TAMU only	1
sPb-8436	6	88.4-89.1	S6	1
sPb-9066	6	88.4-89.1	S2, S6	2
sPb-1572	6	89.1	TAMU only	1
txp265-1	6	89.1-90.9	S4	1
isu58	6	90.5	TAMU only	1
txp317	6	90.5-90.9	TAMU only	1
sPb-1755	6	90.5-90.9	CIRAD	2
txp265	6	90.5-90.9	TAMU, CIRAD	4	x	Maps to SBI-04 (155cM) in S4
txp274	6	90.9	Bridge	4
sPb-7777	6	90.9	CIRAD	2
txS1161	6	81-101.5	S2	1
txS1439b	6	81-101.5	S2	1
ST1381	6	81-101.5	S2	1
ST72	6	81-101.5	S2	1
txp104	6	90.9-92.9	TAMU only	1
txp219	6	90.9-92.9	TAMU only	1
txp97	6	92.9	TAMU only	1
sPb-7544	6	92.9	TAMU only	1
sPb-9752	6	92.9	TAMU only	1
umc34	6	93.8	TAMU only	1
gpsb127	6	94.3	CIRAD	1
M188023	6	94.3	CIRAD	1
txs1546	6	95.7	TAMU only	1
sPb-0188	6	97.9	TAMU only	1
sPb-7290	6	94.3-103	CIRAD	3
sPb-8851	6	100.5	TAMU only	1
PSB140	6	101.5	S2	1
M340945	6	103	CIRAD	1
M341047	6	103	CIRAD	1
M341712	6	103	CIRAD	2
M342581	6	103-103.5	CIRAD	2
M342391	6	103.5	CIRAD	1
M342764	6	103.5-104.7	CIRAD	2
gpsb069	6	104.7	CIRAD	1
M341192	6	104.7-109.6	CIRAD	1
CC	6	108.1	S4	1
sPb-5802	6	109.6	CIRAD	2
sPb-7581	6	109.6	CIRAD	2
txs1173	6	115.4	TAMU only	1
txp484	6	115.4-117	TAMU only	1
sPb-7753	6	115.4-117	TAMU only	1
sPb-5230	6	115.4-117	Bridge	2
txs1906	6	115.4-117	TAMU only	1
umc44	6	117	Bridge	3
bnl10.13.2	6	117	TAMU only	1
bnl10.13	6	122.6	CIRAD	2
sPb-5374	6	124.9	S4	1
sPb-0255	6	124.9-125.7	TAMU, S6, CIRAD	5
txp95	6	125.7	TAMU, S4, CIRAD	4
sPb-1721	6	128.7	CIRAD	2
KS1	6	129.3	TAMU only	1
M343162	6	128.7-131.6	CIRAD	2
M187824	6	128.7-131.6	CIRAD	1
M189179	6	131.6	CIRAD	2
sPb-3962	6	132.8	Bridge	6
txs1139	6	133.4	TAMU only	1
txp176	6	134.1	TAMU only	1
sPb-5403	6	134.1	Bridge	2
txs1868	6	134.1-135.5	TAMU only	1
sPb-7960	6	135.5	Bridge	2
sPb-5765	6	135.5	Bridge	2
ST982	6	137.5	S2	1
txp57	6	141	Bridge	2
sPb-0017	6	142.7	S4, S5	2
sPb-1486	6	142.7	S4, S5	2
sPb-4732	6	142.7	S4, S5	2
sPb-5603	6	142.7	S4, S5	2
sPb-6526	6	144	Bridge	3
txs2063	6	144	TAMU only	1
sPb-9736	6	144	TAMU only	1
M342082	6	144.5	CIRAD	1
isu147	6	145.6	TAMU only	1
txs1533	6	146.4	TAMU only	1
M340415	6	147.7	CIRAD	1
sPb-5086	6	147.7	CIRAD	2
sPb-8954	6	148.8	CIRAD	3
sPb-5212	6	148.1-149.9	S2, S4, CIRAD	5
sPb-6076	6	148.1-149.9	S4	1
sPb-9422	6	149.3	CIRAD	2
sPb-5101	6	149.3	Bridge	2
txp17	6	149.3	Bridge	2
sPb-0581	6	149.3	CIRAD	2
sPb-1657	6	149.3	CIRAD	1
sPb-7627	6	149.3	CIRAD	3
txs1085	6	146.4-157.8	Bridge	2
isu53	6	146.4-157.8	TAMU only	1
txs1124	6	146.4-157.8	TAMU only	1
sPb-8410	6	149.9-154.7	CIRAD	1
SG36	6	153.5	S2	1
sPb-9667	6	154.6	S4, CIRAD	3
isu144	6	157.8	TAMU only	1
M187362	6	157.9	CIRAD	2
sPb-7428	6	157.9	S2, S4	2
EST1	6	157.9	S2	1
sPb-1623	6	157.9	TAMU only	1
gpsb169	6	162.7	CIRAD	1
SbRPG225	6	163.2	CIRAD	1
sPb-0477	6	163.2-165	TAMU only	1
sPb-3773	6	163.2-165	TAMU only	1
M341110	6	165	CIRAD	1
M341392	6	165-165.4	CIRAD	1
M342492	6	165-165.4	CIRAD	1
M343304	6	165-165.4	CIRAD	2
gpsb019	6	165-165.4	CIRAD	1
M188096	6	165-165.4	CIRAD	2
M188251	6	165-165.4	CIRAD	2
M340483	6	165-165.4	CIRAD	2
cup37	6	165-165.4	TAMU only	1
M342678	6	166.4	CIRAD	1
txp418	7	0	Bridge	2
sPb-2434	7	0	TAMU only	1
HHU20	7	0	S2	1
txp40	7	0	TAMU only	1
sPb-4740	7	3.7	S4, S5	2
sPb-7064	7	3.7	S4, S5	2
sPb-9595	7	3.7	S4	1
sPb-9309	7	3.7	S5	1
sPb-3995	7	3.7	S4	2	x	Maps to SBI-05 (32cM) in CIRAD
sPb-8316	7	3.7	S5	2	x	Maps to SBI-05 (36cM) in S4
txp36	7	3.7-4.6	TAMU only	1
sPb-2034	7	3.7-4.6	S4, S5	2
sPb-9223	7	6.4	S4	1
txs1674	7	11.9-14.5	TAMU only	1
gpsb148	7	13.4	CIRAD	1
msbcir348	7	14.4	CIRAD	1
sPb-8980	7	14.5	Bridge	2
sPb-9931	7	11.9-19.2	S2, S4, S6	3
isu139	7	16.4	TAMU only	1
txp417	7	17.7	TAMU only	1
txp413	7	18.5	TAMU only	1
txS644	7	19.2	S2	1
SG-37	7	22.9	S2	1
sPb-9513	7	25.4	S4	1
sPb-3361	7	26	S4	6	x	Maps to SBI-02 (142cM) in TAMU, S2, S5, S6 & CIRAD
txs1931	7	26.5	Bridge	2
sPb-6518	7	28.2	S4	1
umc85	7	26.5-31.8	Bridge	3
ST329	7	29.5	S2	1
txp481	7	31.8	TAMU only	1
sPb-8296	7	32	CIRAD	4	x	maps to SBI-04 (64cM) in S4 & S5
sPb-1311	7	35.5	CIRAD	3
txp159	7	38.3	Bridge	3
sPb-8216	7	41.6	S4	1
FC20	7	43	S2	1
txs1096	7	44.1	TAMU only	1
sPb-6825	7	47.9	Bridge	2
sPb-1982	7	50.2	S6	1
sPb-7381	7	53.5	S6	1
sPb-2566	7	54	Bridge	4
isu38	7	54.7	TAMU only	1
M342381	7	56.5	CIRAD	1
gpsb114	7	56.5	CIRAD	1
txp312	7	56.5-59.5	TAMU, S2, S5	4
sPb-6942	7	56.5-59.5	S2, S4	2
sPb-5277	7	59.5	CIRAD	2
M341472	7	60.2	CIRAD	1
cdo147	7	63.1	S2	1
txs1107	7	64.3	TAMU only	1
SbRPG22	7	64.8	CIRAD	1
txp227	7	65.7	Bridge	2
bcd147	7	65.7-67.2	TAMU only	1
sPb-0460	7	67.2	TAMU only	1
sPb-3708	7	71.2	CIRAD	2
sPb-7531	7	71.2	CIRAD	2
sPb-0508	7	71.2	CIRAD	2
sPb-1244	7	71.6	TAMU, S5, CIRAD	5	x	Maps to SBI-10 (98cM) in S4
sPb-0571	7	71.6	Bridge	5
ST1109	7	71.6	S2	1
sPb-7992	7	71.6-72.2	CIRAD	3
gap342	7	71.6-72.2	Bridge	2
sPb-6252	7	72.2	CIRAD	2
sPb-2757	7	72.2	Bridge	6
sPb-1414	7	72.2	Bridge	5
sPb-8258	7	72.2	S4	1
sPb-8019	7	72.2	S4	3	x	Maps to SBI-10 (107.2cM) in S2 & CIRAD
gpsb010	7	72.3	CIRAD	1
sPb-7678	7	72.3	TAMU only	1
sPb-7280	7	72.2-72.8	Bridge	3
sPb-4874	7	72.8	TAMU only	1
sPb-6411	7	72.8	TAMU only	1
sPb-9508	7	73.5	Bridge	3
sPb-7944	7	73.5	Bridge	3
txs1185.3	7	73.5-74.1	TAMU only	1
txp278	7	74.1	TAMU only	1
sPb-2774	7	72.8-75.6	S2, S4, S5	5
sPb-6577	7	75	S5	2	x	Maps to SBI-01 (34.5cM) in CIRAD
sPb-8673	7	75.2	S5, S6	3
M343313	7	75.6	CIRAD	2
sPb-5796	7	75.6	TAMU only	1
sPb-6863	7	75.6-76.4	Bridge	4
sPb-7687	7	75.6-76.4	Bridge	4
sPb-3541	7	75.6-76.4	Bridge	4
sPb-9206	7	75.6-76.4	Bridge	5
sPb-8340	7	75.6-76.4	S2, CIRAD	3
Str15	7	75.6-76.4	S2	1
Str44	7	75.6-76.4	S2	1
sPb-7135	7	76.4	TAMU only	1
txs1563	7	76.4-80.5	TAMU only	1
umc23	7	80.5	TAMU only	1
RG2331	7	81.8	S2	1
gpsb031	7	84.4	CIRAD	1
sPb-5594	7	80-90	S4	2	x	Maps to SBI-03 (20.6cM) in CIRAD
txp92	7	87.8	TAMU only	1
msbcir246	7	89.8	CIRAD	1
sPb-9007	7	87.8-95.9	Bridge	4
sPb-4179	7	95.9	S5, CIRAD	2
sPb-8251	7	95.9	Bridge	4
msbcir300	7	101.8	CIRAD	1
M340509	7	101.8	CIRAD	1
SSCIR57	7	95.9-115	S2	1
sPb-6578	7	105-113.6	TAMU only	1
isu116	7	105-113.6	TAMU only	1
txs1579	7	113.6	TAMU only	1
ST1369	7	115	S2	1
txs1186	7	113.6-118.6	TAMU only	1
sPb-7086	7	118.6	Bridge	3
sPb-3691	7	118.6	Bridge	2
sPb-5397	7	123.5	Bridge	3
sPb-9365	7	123.5	Bridge	3
sPb-9351	7	124.4	CIRAD	2
txp295	7	123.5-126.2	Bridge	4
cup52	7	126.2	TAMU only	1
sPb-6927	7	128.3	CIRAD	2
sPb-4306	7	128.4	S4	1
sPb-3258	7	130	CIRAD	2
txp99	7	130-130.5	S2	1
sPb-5688	7	130.5	CIRAD	2
sbAGAB02	7	130.8	CIRAD	1
sPb-9750	7	130.8	CIRAD	1
txs1554	7	130.3-131.5	Bridge	2
txs1185.1	7	130.3-131.5	TAMU only	1
bnl5.59	7	131.2	CIRAD	1
txs579	7	131.5	TAMU only	1
sPb-7549	7	132	S4	3	x	Maps to SBI-02 (0cM) in CIRAD
txp168	7	131.5-132.8	Bridge	2
sPb-6798	7	132.2	CIRAD	2
sPb-1014	7	131.5-132.8	S4	1
sPb-8608	7	132.8	Bridge	4
sPb-3341	8	0	S2	1
txp273	8	0	Bridge	4
gpsb041	8	4.4	CIRAD	1
sPb-9299	8	7.1	TAMU, S2, CIRAD	4
sPb-6248	8	9.8	S5	1
gpsb104	8	12.9	CIRAD	1
gpsb023	8	12.9-16	CIRAD	1
sPb-6589	8	15.5	Bridge	3
M188849	8	16	CIRAD	1
sPb-1503	8	17	Bridge	2
bnl3.04	8	22.4	TAMU only	1
sPb-3464	8	18.5-28.7	S4	1
sPb-0703	8	25	S5	2	x	maps to SBI-04 (64cM) in S4 & S5
SbRPG931	8	25.5	CIRAD	1
sPb-5390	8	28	S2, S4	3	x	Maps to SBI-05 (26cM) in CIRAD
EST27	8	28.7	S2	1
sPb-9818	8	28.7	Bridge	5
sPb-7126	8	28.7	Bridge	5
SSCIR55	8	28.7-29.4	S2	1
sPb-1130	8	29.3	CIRAD	2
sPb-7843	8	29.4	Bridge	2
sPb-3536	8	29.4	Bridge	2
RG8167	8	29.4	S2	1
sPb-5054	8	29.3-30.8	S6, CIRAD	4
sPb-3396	8	29.4-32.1	Bridge	3
M341589	8	30.8	CIRAD	2
txp47	8	32.1	TAMU only	1
sPb-7630	8	30.8-34.8	CIRAD	3
sPb-5825	8	34.8	S4, CIRAD	4
sPb-3247	8	40.3	Bridge	5
sPb-8260	8	40.3-46.2	Bridge	4
ST689	8	43.3-44.8	S2	1
M341597	8	44.3	CIRAD	2
GE36	8	44.8	S2	1
txs1185.2	8	46.2	TAMU only	1
M343001	8	48.7	CIRAD	1
M343025	8	48.7	CIRAD	2
txp520	8	46.2-53.4	TAMU only	1
sPb-9279	8	48.7-51.9	CIRAD	2
M341867	8	51.9	CIRAD	2
sPb-9372	8	51.9-53.9	S4, S6	2
sPb-7856	8	51.9-53.9	CIRAD	2
msbcir240	8	51.9-53.9	CIRAD	1
cup47	8	53.4	TAMU only	1
sPb-4768	8	53.9	CIRAD	1
GE59	8	55	S2	1
isu54	8	57.6	TAMU only	1
sPb-8081	8	57.6	TAMU only	1
sPb-7027	8	57.6-58.2	TAMU only	1
sPb-0235	8	58.2	Bridge	2
sPb-0645	8	58.2	Bridge	2
sPb-0239	8	58.2	TAMU only	1
M340408	8	59.9	CIRAD	2
M341359	8	59.9	CIRAD	2
M340629	8	59.9	CIRAD	1
sPb-2140	8	60.6	S2, S4, CIRAD	5
sPb-4200	8	59.9-61.8	CIRAD	2
SbRPG125	8	61.8	CIRAD	1
sPb-8057	8	59.9-64.2	S2, CIRAD	3
sPb-2474	8	59.9-64.2	S2, S4, CIRAD	4
sPb-3195	8	59.9-64.2	S2, S4, CIRAD	5
sPb-5005	8	62.6	S4	4	x	Maps to SBI-10 (79.3cM) in TAMU, S2 & S5
sPb-0380	8	62.6	Bridge	2
sPb-1888	8	62.6	S6	1
sPb-9242	8	65-66.6	S2, S5, CIRAD	5
M342657	8	65.8-66.8	CIRAD	2
txs1440	8	66.6	Bridge	2
gpsb067	8	66.8	CIRAD	1
sPb-4934	8	66.6-67.6	Bridge	5
sPb-5980	8	66.6-67.6	CIRAD	2
sPb-8059	8	66.6-67.6	CIRAD	1
M187350	8	66.6-67.6	CIRAD	1
sPb-2271	8	66.6-67.6	S2, CIRAD	4
sPb-9841	8	66.6-67.6	S2, S4	2
sPb-6537	8	66.6-67.6	TAMU only	1
umc130	8	66.6-67.6	TAMU only	1
sPb-4432	8	66.6-67.6	Bridge	5
sPb-2641	8	66.6-67.6	S4	1
sPb-3014	8	66.6-67.6	S2, S4, CIRAD	4
sPb-1058	8	66.6-67.6	S4	1
sPb-0599	8	66.6-67.6	Bridge	3
sPb-0633	8	66.6-67.6	S2	1
sPb-9602	8	66.6-67.6	S2	1
sPb-0435	8	66.6-67.6	CIRAD	2
txp210	8	66.6-67.6	Bridge	2
ST159	8	66.6-67.6	S2	1
Str-35	8	66.6-67.6	S2	1
ST1219	8	66.6-67.6	S2	1
Str46	8	66.6-67.6	S2	1
sPb-5746	8	66.6-67.6	TAMU only	1
rz261	8	66.6-67.6	TAMU only	1
sPb-0105	8	67.6-69.3	TAMU only	1
txs1379	8	66.6-67.6	TAMU only	1
txs2068	8	66.6-67.6	TAMU only	1
umc18	8	66.6-67.6	TAMU only	1
sPb-5886	8	67.6-69.3	CIRAD	2
txp292	8	67.6-69.3	TAMU only	1
sPb-2568	8	67.6-69.3	S4	3	x	maps to SBI-02 (137cM) in TAMU & CIRAD
txp294	8	69.3	TAMU only	1
sPb-9762	8	69.4-70.9	S4, CIRAD	3
sPb-3236	8	70.4	CIRAD	1
sPb-0325	8	70.4-70.9	CIRAD	2
sPb-0441	8	70.9	CIRAD	2
sPb-6807	8	70.9	CIRAD	2
sPb-1265	8	71	CIRAD	3
sPb-3312	8	71.7	S2, CIRAD	4
sPb-3189	8	72.7	CIRAD	2
sPb-9700	8	72.7	Bridge	3
sPb-9468	8	73	S4	2	x	maps to SBI-04 (44.3cM) in S2
sPb-0258	8	73.4	TAMU, S5, CIRAD	6	x	Maps to SBI-04 (63.7cM0 in S4
txp354	8	73.4-74	Bridge	3
sPb-1661	8	73.9	S5	1
sPb-7889	8	74	Bridge	3
cdo459	8	76.1	TAMU only	1
gpsb103	8	78.9	CIRAD	1
txs2065	8	79.6	TAMU only	1
sPb-1433	8	79.6	TAMU only	1
sPb-4144	8	79.6-80.2	TAMU only	1
cdo344.1	8	79.6-80.2	TAMU only	1
PSB0527	8	79.9	S2	1
PSB0048	8	79.9	S2	1
sPb-0856	8	80.2	Bridge	4
msbcir337a	8	80.2	CIRAD	1
sPb-7312	8	82.1	Bridge	2
txp18	8	86.8	Bridge	4
sPb-7375	8	86.8-88.5	Bridge	4
txp516	8	86.8-88.5	TAMU only	1
sPb-1881	8	86.8-88.5	Bridge	3
txp321	8	86.8-88.5	Bridge	3
msbcir304a	8	86.8-88.5	CIRAD	1
sPb-6935	8	88	CIRAD	3
sPb-1595	8	87.7-89	S4	1
sPb-1850	8	87.7-89	S4	1
txs560	8	88.5	TAMU only	1
txp250	8	88.5-89.7	TAMU only	1
sPb-3715	8	89.2	CIRAD	2
txs1220	8	89.7	TAMU only	1
gpsb002	8	91.5	CIRAD	1
sPb-4546	8	94.3-94.6	S2, S5	2
sPb-0144	8	94.3-94.6	S2, S4, S5	3
sPb-0031	8	95.4	S4	2	x	Maps to SBI-09 (7.1cM) in S2
sPb-2228	8	95.4	S4, S5	2
sPb-9743	8	95.4	S2, S4, S5	3
sPb-0833	8	95.4-97.7	S2, S4, S5	3
sPb-3954	8	95.4-97.7	S2, S4, S5	3
RG1274	8	95.7	S2	1
txp105	8	97.7	Bridge	4
gpsb123	8	97.7-102.6	CIRAD	1
M343181	8	102.6	CIRAD	1
sPb-7823	8	104.3	Bridge	3
sPb-3724	8	104.3	S2	1
sPb-0159	8	104.3	Bridge	2
txs1294	8	104.3-109.2	TAMU only	1
sPb-1825	8	104.6-112.7	S5	1
sPb-6918	8	104.6-112.7	S2, S4, S5, CIRAD	5
M188408	8	108.9	CIRAD	1
sPb-6960	8	109.2	S2, S4, CIRAD	5
sPb-4073	8	109.2	TAMU only	1
sPb-8931	8	109.2	TAMU only	1
isu146	8	109.2	TAMU only	1
sPb-2846	8	109.2	Bridge	3
M188523	8	108.9-110.1	CIRAD	1
sPb-7369	8	109.2-110.9	TAMU only	1
sPb-9584	8	109.2-110.9	Bridge	3
M342880	8	110.1	CIRAD	2
M340454	8	110.1	CIRAD	1
sPb-3434	8	110.1-110.8	S2, S4, S5	3
sPb-7220	8	110.8	CIRAD	2
sPb-5401	8	106.2-115.3	S2, S4, S5, CIRAD	5
sPb-1051	8	106.2-115.3	S2, S5, CIRAD	4
sPb-1291	8	106.2-115.3	S2, S5, CIRAD	4
sPb-8363	8	110.1-111.6	CIRAD	3
BH245773	8	110.9	TAMU only	1
cup31	8	110.9-111.6	TAMU only	1
gap34	8	110.9-111.6	TAMU only	1
txs1353	8	110.9-111.6	TAMU only	1
sPb-8384	8	111.6	CIRAD	3
sPb-0289	8	111.6	Bridge	4
sPb-1272	8	108.7-116.6	S2, S4, S5, S6	4
sPb-7082	8	108.7-116.6	S2, S5	2
sPb-5250	8	110.1-116.5	S4, S5, S6	3
sPb-8993	8	116.5	Bridge	2
sPb-7648	8	117.1	S2, S4, S5	3
sPb-4385	8	117.1-119.3	S2, S4, S5, S6	4
sPb-2290	8	118.3	S5	1
sPb-5420	8	118.8	S5	1
sPb-0087	8	120.7	S4	1
sPb-2487	8	121	S6, CIRAD	3
sPb-1323	8	131.9	S6	1
sPb-5473	9	0	S4	1
sPb-3274	9	0.9	S4, S6	2
sPb-1997	9	1.4	S4, S6	2
sPb-9449	9	2.2	S4, S6	2
sPb-2770	9	2.7	S4	1
sPb-8090	9	15.7	S6	1
sPb-8590	9	16.1	S6	2
sPb-4011	9	23.1	S6	1
sPb-1895	9	23.5	S6	1
txp289	9	23.5-38.5	TAMU only	1
umc12	9	38.5	TAMU only	1
sPb-8366	9	38.5	CIRAD	1
gap85	9	38.5-41.4	CIRAD	1
M341036	9	41.4	CIRAD	2
M188934	9	41.4	CIRAD	1
ST1159	9	44.6	S2	1
sPb-0031	9	45.6	S2	2	x	Maps to SBI-08 (95.4cM) in S4
rz390	9	46.7	TAMU only	1
sPb-6506	9	49.5	CIRAD	1
txs1703	9	46.7-52.5	TAMU only	1
txp358	9	46.7-52.5	TAMU only	1
sPb-9962	9	52.5	CIRAD	3
sPb-4787	9	52.5	CIRAD	2
sPb-9410	9	52.5	CIRAD	2
sPb-8368	9	52.5	bridge	5
sPb-7955	9	52.5	bridge	5
sPb-9091	9	52.5	bridge	6
sPb-7367	9	52.5	bridge	5
JH7	9	52.5-54.5	S2	1
M340964	9	52.5-55.6	CIRAD	1
NEW-2d	9	54.5	S2	1
txp459	9	55.2	TAMU only	1
sPb-0303	9	55.6	CIRAD	2
FC34	9	58.9	S2	1
txp410	9	55.2-65.2	TAMU only	1
cdo580	9	65.2	TAMU only	1
txs1150	9	65.2-70.1	TAMU only	1
sPb-6515	9	70.1	S2, S5, CIRAD	4
txp412	9	70.1	TAMU only	1
umc64	9	71	bridge	3
M341115	9	71-71.4	CIRAD	1
M342280	9	71.4	CIRAD	2
M340587	9	71.7	CIRAD	2
CDS094	9	72.9	S2	1
sPb-4156	9	73.9-82.1	S5, S6	2
sPb-0005	9	79.9-80.5	S4, S6, CIRAD	5
txp411	9	80.5	TAMU only	1
gap42	9	80.6	CIRAD	2	x	Maps to SBI-01 (14cM) in TAMU
sPb-4853	9	82	S4	1
txp258	9	80.5-85.5	TAMU, S4, S5	3
txp287	9	80.5-85.5	TAMU only	1
Sb4-32	9	84.2	S4	1
sPb-7193	9	84.7	CIRAD	3
sPb-3971	9	85.3	S4	1
txp230	9	85.5	bridge	2
txp67	9	87.7	bridge	2
sPb-6667	9	89.8	S5	1
sPb-5142	9	89.9-99.5	S4	1
sPb-8338	9	89.9-99.5	S5	1
sPb-1239	9	89.9-99.5	S5	1
sPb-0771	9	89.9-99.5	S5	1
M188207	9	98.4	CIRAD	1
msbcir317	9	98.4	CIRAD	1
msbcir337b	9	98.4	CIRAD	1
M187902	9	98.4-99.1	CIRAD	1
M342494	9	99.1	CIRAD	1
M342741	9	99.1	CIRAD	1
M341021	9	99.1	CIRAD	2
M341251	9	99.1-99.4	CIRAD	2
M342543	9	99.4	CIRAD	2
sPb-7905	9	99.5	S5	1
sBAC120	9	99.8	TAMU only	1
sPb-5887	9	99.8	TAMU only	1
sPb-0326	9	99.8	TAMU only	1
txs943	9	99.9-108.4	TAMU only	1
cup02	9	99.9-108.4	TAMU only	1
AW679255	9	99.9-108.4	TAMU only	1
sPb-9158	9	99.9-108.4	TAMU only	1
SbRPG821	9	105.3	CIRAD	1
sPb-5055	9	105.3-110.1	CIRAD	2
M188501	9	105.3-110.1	CIRAD	1
sPb-6280	9	105.3-110.1	CIRAD	2
M342028	9	105.3-110.1	CIRAD	2
M341817	9	105.3-110.1	CIRAD	2
sPb-9538	9	105.3-110.1	S5	1
sPb-3253	9	105.3-110.1	S5	1
sPb-9272	9	105.3-110.1	S4, CIRAD	4
sPb-5312	9	105.3-110.1	S4, CIRAD	3
SG34	9	108.1	S2	1
GE5	9	108.1	S2	1
txS1628	9	100-116.2	S2	1
ST171b	9	100-116.2	S2	1
ST1296	9	100-116.2	S2	1
sPb-9306	9	108.4	TAMU, CIRAD	3
sPb-3158	9	108.4	S4, CIRAD	3
txs1383	9	108.4	TAMU only	1
dhn2	9	108.4	TAMU only	1
sPb-1324	9	108.4	bridge	4
sPb-8873	9	108.4	bridge	5
sPb-6852	9	108.4	bridge	4
sPb-4786	9	108.4	bridge	4
sPb-6043	9	108.4	CIRAD	2
txp10	9	108.4	TAMU only	2
sPb-8764	9	111.4	CIRAD	2
M188560	9	114.9	CIRAD	2
sPb-9688	9	115	S4	1
sPb-6748	9	114.9-115.5	CIRAD	2
sPb-3298	9	115.5	CIRAD	2
ST1374	9	116.2	S2	1
M340536	9	117.1	CIRAD	2
sPb-8777	9	117.7	CIRAD	2
sPb-8542	9	119.2	CIRAD	2
bcd454	9	119.2	TAMU only	1
sPb-4416	9	119.2	CIRAD	2
sPb-0975	9	119.2	CIRAD	2
sPb-9989	9	119.3	bridge	2
M340974	9	122.5	CIRAD	2
M188412	9	122.5-123.4	CIRAD	1
SbRPG743	9	122.5-123.4	CIRAD	1
M341480	9	123.4	CIRAD	2
FC7	9	124.7	S2	1
sPb-4933	9	127.4	CIRAD	1
sPb-8319	9	132.6	TAMU only	1
sPb-6403	9	132.6	TAMU only	1
sPb-2670	9	132.6	TAMU only	1
ST329c	9	133	S2	1
umc38	9	132.6-139.7	bridge	3
txp339	9	132.6-139.7	TAMU only	1
sPb-9227	9	138.5	S4, S5, S6	3
sPb-8812	9	138.5	S5, S6	2
sPb-1991	9	139.3	S5, CIRAD	3
cdo89	9	139.7	bridge	2
sPb-6089	9	139.3-140.6	CIRAD	2
M340810	9	139.3-140.6	CIRAD	1
M340730	9	139.3-140.6	CIRAD	1
gpsb079	9	139.3-140.6	CIRAD	1
M342839	9	140.6	CIRAD	1
ST1054	9	143.5	S2	1
EST22	9	143.5	S2	1
M342540	9	143.6	CIRAD	2
M188652	9	143.6	CIRAD	1
M189112	9	143.6	CIRAD	2
sPb-4006	9	143.6-147	CIRAD	2
sPb-8716	9	143.6-147	bridge	3
umc132	9	143.6-147	TAMU only	1
sPb-1732	9	143.6-147	CIRAD	3
sPb-0852	9	143.6-147	CIRAD	1
M343231	9	143.6-147	CIRAD	1
sPb-2968	9	143.6-147	CIRAD	2
sPb-7855	9	146.1	S5	1
gpsb020	9	147	CIRAD	1
sPb-7686	9	147	CIRAD	2
sPb-7460	9	147	S2, S6, CIRAD	5
M188061	9	147.8	CIRAD	1
txS307b	9	146.6-150	S2	1
M343363	9	149.8	CIRAD	1
txS1015	9	150	S2	1
M187494	9	150.5	CIRAD	2
umc62	9	150.5-150.8	CIRAD	1
sbAGEO3	9	150.8	CIRAD	1
sPb-0445	9	152.9	CIRAD	2
ST715	9	150-157.8	S2	1
ST1017	9	157.8	S2	1
SbRPG950	9	158.4	CIRAD	1
txs1102	9	153.2-167.6	TAMU only	1
rz206	9	153.2-167.6	TAMU only	1
cdo202	9	164	S2	1
sPb-4614	9	164-167.6	CIRAD	3
sPb-4522	9	167.6	bridge	2
sPb-6678	9	167.6	bridge	2
umc134	9	167.6-175.6	TAMU only	1
cdo542	9	167.6-175.6	TAMU only	1
cdo393	9	167.6-175.6	TAMU only	1
isu140	9	175.6	TAMU only	1
SG33	10	0	S2	1
sPb-3912	10	0.6	S4	1
cdo590a	10	0-4.4	S2	1
PSB305	10	4.4	S2	1
sPb-2041	10	4.4	Bridge	3
RL	10	4.4	S4	1
sPb-5079	10	4.4	S4	1
sPb-4129	10	4.4	Bridge	2
sPb-6833	10	4.4	S2	1
sPb-0600	10	4.4	TAMU only	1
cdo590	10	6.5	TAMU only	1
AP2	10	9.4	TAMU only	1
sPb-4427	10	9.4-11.9	TAMU only	1
txs1078	10	11.9	TAMU only	1
AD12	10	11.9-14.3	TAMU only	1
cdo475	10	14.3	TAMU only	1
SG19	10	18.1	S2	1
txs1163	10	22.2	TAMU only	1
sPb-8306	10	23.1	CIRAD	5	x	Maps to SBI-05 (55cM) in TAMU
SbRPG917	10	23.3	CIRAD	1
sPb-5281	10	23.3-23.7	CIRAD	3
ST2072	10	23.6	S2	1
M340704	10	23.7	CIRAD	2
sPb-6013	10	25.1	S2	2	x	Maps to SBI-03 (143cM) in CIRAD
sPb-1945	10	25.7	CIRAD	2
WAXY6	10	27.5	CIRAD	1
msbcir331	10	27.7	CIRAD	1
msbcir324	10	27.7	CIRAD	1
M189136	10	27.7	CIRAD	1
M342557	10	32.4	CIRAD	1
Str30b	10	32.5	S2	1
isu136	10	32.9	TAMU only	1
M187940	10	32.4-33.5	CIRAD	1
sPb-6720	10	32.4-33.5	CIRAD	2
gpsb027	10	33.5	CIRAD	1
SbRPG921	10	33.5-34.9	CIRAD	1
sPb-0088	10	32.9-35.8	TAMU only	1
Str14	10	32.5-36.4	S2	1
sPb-9517	10	34.9	CIRAD	1
sPb-8858	10	33.3-36.4	S4	1
sPb-8357	10	35.3	CIRAD	3
umc113	10	35.8	Bridge	3
sPb-3432	10	36.4	Bridge	4
sPb-0248	10	36.4	Bridge	4
sPb-2193	10	36.4	Bridge	3
sPb-5005	10	36.4	TAMU, S2, S5	4	x	Maps to SBI-08 (62.6cM) in S4
M341294	10	37.9	CIRAD	1
sPb-9592	10	37.9	S5	1
sPb-3828	10	37.9	CIRAD	2
sPb-1104	10	38.1	CIRAD	2	x	Maps to SBI-05 (68.3cM) in S4
txS310	10	38.8	S2	1
sPb-5917	10	39.1	CIRAD	3
sPb-0817	10	42.2	S4, S5	2
sPb-3287	10	42.2	S4	1
sPb-0562	10	42.2-43.2	S4	1
sPb-5391	10	42.2-43.2	S4	1
sPb-2149	10	43.8	CIRAD	4
sPb-6292	10	43.9	S5	1
sPb-3655	10	43.9	S2	1
sPb-2222	10	43.9	S2, S6	2
txs558	10	43.9	Bridge	2
sPb-0494	10	44.1	CIRAD	2	x	Maps to SBI-01 (170cm) in S4
sPb-2836	10	43.9-45.6	S2, S4	2
sPb-8150	10	43.6-46.2	S4, S5	2
sPb-8497	10	43.6-46.2	S4	1
sPb-3549	10	43.2-47.8	S4	1
rz144	10	45.6	S2	1
umc110	10	47.9	TAMU only	1
sPb-9381	10	51.2	S6	1
sPb-7473	10	51.2	Bridge	4
sPb-1962	10	51.6	S2, S5, CIRAD	5
M340774	10	51.6-52.3	CIRAD	1
M342244	10	51.6-52.3	CIRAD	1
M188983	10	51.6-52.3	CIRAD	2
M340871	10	51.6-52.3	CIRAD	2
sPb-4521	10	51.6-52.3	TAMU only	1
sPb-6331	10	52.7	CIRAD	2
GE37	10	53.2	S2	1
txp20	10	53.2-54.2	TAMU only	1
GE30	10	53.2-56.5	S2	1
ST403	10	53.2-56.5	S2	1
sPb-5512	10	53.2-56.5	S4	1
sPb-6288	10	53.2-56.5	S4, S6	3	x	Maps to SBI-02 (75cM) in CIRAD
sPb-1244	10	55.1	S4	4	x	Maps to SBI-07 (71.6cm) in TAMU, S5 & CIRAD
cdo17	10	55.5	TAMU only	1
sPb-9999	10	55.5-56	S2, S4, S6, CIRAD	6
txp270	10	55.5-56	TAMU only	1
txp309	10	55.5-56	TAMU only	1
umc21	10	55.5-56	TAMU only	1
txp331	10	56	TAMU only	1
M341606	10	56.3	CIRAD	1
M341123	10	56.5	CIRAD	1
sPb-9826	10	56.7	S6	2
bnl7.24	10	57.4	Bridge	3
SvPEPCAA	10	57.4	S4	1
msbcir283	10	57.5	CIRAD	1
sPb-6271	10	57.5	CIRAD	2
sPb-9140	10	57.4-58.6	S2	1
sPb-0668	10	57.4-58.6	TAMU only	1
sPb-5841	10	57.4-58.6	S4, S5, S6	3
txp217	10	57.4-58.6	Bridge	3
txp130	10	57.4-58.6	TAMU only	1
txs1923	10	57.4-58.6	TAMU only	1
sPb-2735	10	57.4-58.6	S5	1
sPb-6889	10	57.4-58.6	S4, S5, S6	3
sPb-4121	10	57.4-58.6	CIRAD	2
txs1929	10	57.4-58.6	TAMU only	1
sPb-9064	10	57.4-58.6	S5	1
M187142	10	57.4-58.6	CIRAD	2
sPb-1722	10	57.4-58.6	S2, S5, S6	3
sPb-9215	10	57.4-58.6	S2, S4, S5, S6	4
sPb-8432	10	57.4-58.6	S2, S5, S6	3
sPb-3958	10	57.4-58.6	S2, S4, S5, S6	4
sPb-4480	10	57.4-58.6	S2, S4, S5, S6	4
sPb-6875	10	58.5	S2, S4, S5, S6	4
sPb-4944	10	58.5	S2, S4, S5	3
sPb-7643	10	58.5	S2, S4, S5, S6	4
sPb-7284	10	56.5-60.9	S2	1
sPb-7173	10	56.5-60.9	TAMU only	1
sPb-1938	10	58.3-61	TAMU only	1
txs1106	10	58.3-61	TAMU only	1
M340333	10	59.9	CIRAD	1
sPb-7948	10	60.9	S2	1
sPb-3696	10	61	Bridge	4
sPb-5834	10	61-62.4	Bridge	2
rz476	10	62.4	TAMU only	1
sPb-9682	10	62.7	CIRAD	2
txs443	10	63.3	TAMU only	2	x	Maps to SBI-02 (150.9cM) in S2
sPb-9555	10	63.5	S2	1
sPb-2318	10	63.4-64.2	S4	1
sPb-8019	10	64.3	S2, CIRAD	5	x	Maps to SBI-07 (72.2cM) in S4
ST486-1	10	65.2	S2	1
cdo590b	10	65.2-65.9	S2	1
JH23	10	65.9	S2	1
sPb-2935	10	64.9-70.2	CIRAD	2
sPb-8232	10	64.9-70.2	CIRAD	2
bnl5.04	10	68.7	TAMU only	1
SbRPG742	10	70.2	CIRAD	1
cdo78	10	72.8	S2	1
SSCIR63	10	72.8	S2	1
M342842	10	76.5	CIRAD	2
M340856	10	78.1	CIRAD	1
M342954	10	78.1	CIRAD	2
M340712	10	78.3	CIRAD	1
M340495	10	78.3	CIRAD	1
gap1	10	78.3	Bridge	2
cdo400	10	79.7	TAMU only	1
sPb-9767	10	81.7	S2	1
umc150	10	86.7	TAMU only	1
sPb-0859	10	86.7-88.4	Bridge	4
txs236	10	86.7-88.4	TAMU only	1
txs1684	10	88.4	Bridge	2
msbcir262	10	88.8	CIRAD	1
msbcir227	10	88.8	CIRAD	1
sPb-0162	10	88.8	CIRAD	1
[truncated: 30 more rows]
