# Supplementary material for: A consensus genetic map of sorghum that integrates multiple component maps and high-throughput Diversity Array Technology (DArT) markers
Source: BMC Plant Biol. 2009 Jan 26;9:13. doi: 10.1186/1471-2229-9-13 (PMC2671505; doi:10.1186/1471-2229-9-13)
Supplement: Additional file 4 — Comparison of 42 RFLP markers across sorghum, rice and maize. Excel spreadsheet containing a list of 42 RFLP markers, and their physical location on both the sorghum and rice genome and chromosome and bin identity in maize. [file 1471-2229-9-13-S4.xls]

## Sheet: Sheet1
Comparison of 42 RFLP markers across sorghum, rice and maize
Marker	Sorghum LG	Sorghum bp (start)	Sorghum genetic map cM	Rice LG	Rice bp (start)	Rice locus (BEST HIT)	Maize Bins
umc84	SBI-01	2627390	9.6	3	13272788	>LOC_Os03g23030	1.11
rz630	SBI-01	7290320	17.4-18.4	3	30485688	>LOC_Os03g53230	1.1 (a), 4.03 (b), 4.05 ©, 3.06 (d), 1.08 (e), 5.01 (f)
umc90	SBI-01	7555591	22.4	3	30199506	>LOC_Os03g52770	5.02
umc107	SBI-01	9142377	25.2	3	28730918	>LOC_Os03g50440	4.09 (b)
umc128	SBI-01	19135449	43.5	10	18403738	>LOC_Os10g35110	1.08
CSU653	SBI-01	49078833	63.7-65.3	10	22590841	>LOC_Os10g42500	1.05
PSB33	SBI-01	51194738	67.8	10	21507898	>LOC_Os10g40710	no hits
umc95	SBI-01	57672667	105.5-108.9	7	21651935	>LOC_Os07g36230	9.05
cdo1387	SBI-01	64937417	137.3	3	7203076	>LOC_Os03g13380	9.06; 1.03
rz329	SBI-01	69214597	159.6	3	3510142	>LOC_Os03g06940	9.07 (a), 4.01 (b)
rz413	SBI-02	49087305	75.6	1	18278432	>LOC_Os01g32730	7.02
umc5	SBI-02	60989307	123.7	9	16454345	>LOC_Os09g27050	7.02
cdo385	SBI-02	68072684	151.7-153.2	7	17821930	>LOC_Os07g30170	2.08
rz395	SBI-02	72796199	179.3	7	24619563	>LOC_Os07g41140	7.04
RZ543	SBI-03	7848098	30.4	1	1401763	>LOC_Os01g03490	3.04 (a), 8.02 (b)
rz244	SBI-03	16264560	55.9-56.6	1	12640748	>LOC_Os01g22520	8.03 (a), 3.04 (b)
umc10	SBI-03	20026473	55.9	1	14730633	>LOC_Os01g26000	3.04 (a), 2.08 (b), 4.11 ©
cdo920	SBI-03	51395125	57.5-58.3	1	22030213	>LOC_Os01g38620	8.05 (a), 3.09 (b)
PSB609	SBI-03	51553013	68.4	2	7849480	>LOC_Os02g14290	no hits
csu58	SBI-03	54878100	70	1	24276447	>LOC_Os01g42260	3.09
umc63	SBI-03	57218670	87.5			no hits	3.09
cdo470	SBI-03	59644043	110.2-111.5	1	28407241	>LOC_Os01g48930	8.06
RZ444	SBI-03	66903074	133.7	1	36199985	>LOC_Os01g61970	8.07 (a), 3.06 (b), 1.01 ©, 6.05 (d), 6.02 (e)
RZ599	SBI-04	8491346	58.2	2	6915462	>LOC_Os02g13060	5.04 (a), 4.09 (b)
RZ166	SBI-04	53100780	94.4	2	21465888	>LOC_Os02g35750	5.05
cdo1380	SBI-04	54813155	97.1-97.8	2	23157327	>LOC_Os02g38300	5.05; 4.05
csu166	SBI-05	51152212	70.1	2	33805120	>LOC_Os02g55200	4.08
cdo520	SBI-05	57413152	76.4	11	23126957	>LOC_Os11g39670	4.02
cdo456	SBI-06	1576954	17.9-22.8	4	1138784	<LOC_Os04g02910	10.03 (a), 2.04 (b), 5.03 ©
umc34	SBI-06	51948176	93.8			no hits	2.04
PSB140	SBI-06	52406132	101.5	4	24330018	>LOC_Os04g41400	no hits
umc44	SBI-06	54625684	117	4	28271424	>LOC_Os04g47912	10.06
umc130	SBI-08	38460793	66.6-67.6			no hits	10.03
cdo459	SBI-08	41925931	76.1	12	23370628	>LOC_Os12g38110	3.05
rz261	SBI-08	45244605	66.6-67.6	12	21201619	>LOC_Os12g34874	10.03 (a),3.05 (b)
PSB0527	SBI-08	49779833	79.9	1	30315127	>LOC_Os01g52130	3.04 (a), 4.04 (b), 10.03 ©, 10.04 (d)
umc12	SBI-09	481604	38.5	6	18091723	>LOC_Os06g31140	8.05
cdo580	SBI-09	2435770	65.2	5	1451871	>LOC_Os05g03480	8.05 (a), 6.01 (b)
bcd454	SBI-09	48939756	119.2	5	19654199	>LOC_Os05g33570	6.05; 8.03
umc132	SBI-09	55901666	143.6-147	5	4456563	>LOC_Os05g08230	6.07
cdo202	SBI-09	58649042	164	5	29078205	>LOC_Os05g50840	6.07 (a), 2.04 (b), 5.05 ©, 8.03 (e)
PSB305	SBI-10	234121	4.4	3	25015706	>LOC_Os03g44520	no hits
