# Supplementary material for: A consensus genetic map of sorghum that integrates multiple component maps and high-throughput Diversity Array Technology (DArT) markers
Source: BMC Plant Biol. 2009 Jan 26;9:13. doi: 10.1186/1471-2229-9-13 (PMC2671505; doi:10.1186/1471-2229-9-13)
Supplement: Additional file 5 — Sorghum/rice gene microcolinearity across a 0.26 MB region of SBI-01 between rz630 and umc90. Excel spreadsheet containing a list of 15 predicted sorghum genes on SBI-01, between rz630 and umc90, their physical location and predicted function, and the homologous rice gene ID, physical location and predicted function of the best hit based on BLASTn and the total number of hits at E = 1e-10. [file 1471-2229-9-13-S5.xls]

## Sheet: Sheet1
Sorghum/rice gene microcolinearity across a 0.26MB region of SBI-01 between rz630 and umc90
Sorghum Gene ID	Sorghum LG	Sorghum bp start	Sorghum bo end	Sorghum JGI annotation	Rice (BEST hit)	Rice LG	Rice bp Start	Rice bp End	Function	Number of hits in Rice genome (E=1e-10)
Sb01g008460	1	7291253	7296443	"similar to Histone H2A"	LOC_Os03g53190	3	30464266	30467082	Histone H2A variant 3, putative, expressed	82
Sb01g008480	1	7321142	7323941	"similar to IAA1 protein"	LOC_Os03g53150	3	30433539	30431424	OsIAA13 - Auxin-responsive Aux/IAA gene family member, expressed	13
Sb01g008500	1	7348276	7354063	"similar to Magnesium transporter CorA-like family protein, putative, expressed"	LOC_Os03g53110	3	30404171	30409482	metal ion transporter, putative, expressed	5
Sb01g008550	1	7382814	7385101	"similar to Protein WRKY1"	LOC_Os03g53050	3	30372601	30375952	WRKY transcription factor 21, putative, expressed	3
Sb01g008560	1	7396848	7399156	"similar to Putative ubiquinol-cytochrome C reductase complex ubiquinone-binding protein"	LOC_Os06g07969	6	3865160	3867201	ubiquinol-cytochrome c reductase complex ubiquinone-binding proteinQP-C, putative, expressed	2
Sb01g008620	1	7439436	7441315	"similar to Ribosomal protein S10"	LOC_Os12g33240	12	20077163	20079452	mitochondrial ribosomal protein S10, putative, expressed	2
Sb01g008650	1	7468334	7469662	"similar to Diphosphonucleotide phosphatase 2"	LOC_Os01g53560	1	31080067	31088067	phosphoesterase, putative, expressed	1
Sb01g008670	1	7490706	7492951	"similar to Putative NPH3 domain containing protein"	LOC_Os03g52880	3	30276224	30278477	putative NPH3 domain containing protein	95
Sb01g008680	1	7498895	7500776	"similar to Transducin family protein, putative, expressed"	LOC_Os03g52870	3	30270024	30272226	nucleotide binding protein, putative, expressed	55
Sb01g008690	1	7501782	7507320	"similar to Serine hydroxymethyltransferase"	LOC_Os03g52840	3	30250111	30254806	serine hydroxymethyltransferase, mitochondrial precursor, putative, expressed	1
Sb01g008695	1	7513398	7514407	"similar to Chromosome chr3 scaffold_8, whole genome shotgun sequence"	LOC_Os03g52830	3	30243651	30246166	FATC domain containing protein	1
Sb01g008700	1	7515027	7532549	"similar to Phosphatidylinositol 3-and 4-kinase family protein, expressed"	LOC_Os03g52794	3	30213036	30231073	phosphatidylinositol 3- and 4-kinase family protein, expressed	119
Sb01g008710	1	7538006	7541701	"similar to Phosphatidylinositol 3-and 4-kinase family protein, expressed"	LOC_Os03g52794	3	30213036	30231073	phosphatidylinositol 3- and 4-kinase family protein, expressed	2
Sb01g008720	1	7541987	7545301	"similar to Putative uncharacterized protein OSJNBb0016H12.28"	LOC_Os03g52780	3	30209402	30212792	expressed protein	2
Sb01g008730	1	7548376	7551620	"similar to Alcohol dehydrogenase 1"	LOC_Os11g10480	11	5711384	5708494	alcohol dehydrogenase 1, putative, expressed	9
